# Supplementary material for: 2-(1,5-Diphenyl-1H-pyrazol-3-yl­oxy)-1-(2-sulfanyl­idene-1,3-thia­zolidin-3-yl)­ethanone
Source: Acta Crystallogr Sect E Struct Rep Online. 2012 Jul 10;68(Pt 8):o2419. doi: 10.1107/S1600536812029959 (PMC3414337; doi:10.1107/S1600536812029959)
Supplement: Supplementary file 1 [file e-68-o2419-sup1.cif]

##############################################################################
#                                                                            #
# This CIF contains the data in a paper accepted for publication in          #
# Acta Crystallographica Section E. It conforms to the requirements of       #
# Notes for Authors for Acta Crystallographica Section E, and has been       #
# peer reviewed under the auspices of the IUCr Commission on Journals.       #
#                                                                            #
# Full details of the Crystallographic Information File format               #
# are given in the paper "The Crystallographic Information File (CIF):       #
# a New Standard Archive File for Crystallography" by S. R. Hall, F. H.      #
# Allen and I. D. Brown [Acta Cryst. (1991), A47, 655-685].                  #
#                                                                            #
# The current version of the core CIF dictionary is obtainable from          #
# ftp://ftp.iucr.org/pub/cif_core.dic.                                       #
#                                                                            #
# Software is freely available for graphical display of the structure(s)     #
# in this CIF. For information consult the CIF software page                 #
# http://www.iucr.org/resources/cif/software.                                #
#                                                                            #
# This file may be used for bona fide research purposes within the           #
# scientific community so long as proper attribution is given to the journal # 
# article from which it was obtained.                                        #
#                                                                            #
##############################################################################
data_I
_audit_creation_method     SHELXL-97
_chemical_name_systematic
;
2-(1,5-Diphenyl-1<i>H</i>-pyrazol-3-yloxy)-1-(2-sulfanylidene-1,3-
thiazolidin-3-yl)ethanone
;
_chemical_name_common     ?
_chemical_formula_moiety     'C20 H17 N3 O2 S2'
_chemical_formula_sum     'C20 H17 N3 O2 S2'
_chemical_formula_iupac     'C20 H17 N3 O2 S2'
_chemical_formula_weight     395.49
_chemical_melting_point     ?
_symmetry_cell_setting     monoclinic
_symmetry_space_group_name_H-M     'P 21/c'
_symmetry_space_group_name_Hall     '-P 2ybc'
loop_
    _symmetry_equiv_pos_as_xyz
    'x, y, z'
    '-x, y+1/2, -z+1/2'
    '-x, -y, -z'
    'x, -y-1/2, z-1/2'
_cell_length_a     12.813(3)
_cell_length_b     16.453(3)
_cell_length_c     8.9470(18)
_cell_angle_alpha     90.00
_cell_angle_beta     97.68(3)
_cell_angle_gamma     90.00
_cell_volume     1869.2(7)
_cell_formula_units_Z     4
_cell_measurement_reflns_used     25
_cell_measurement_theta_min     9
_cell_measurement_theta_max     13
_cell_measurement_temperature     293
_exptl_crystal_description     needle
_exptl_crystal_colour     yellow
_exptl_crystal_size_max     0.30
_exptl_crystal_size_mid     0.20
_exptl_crystal_size_min     0.10
_exptl_crystal_density_diffrn     1.405
_exptl_crystal_density_meas     ?
_exptl_crystal_density_method     'not measured'
_exptl_crystal_F_000     824
_exptl_absorpt_coefficient_mu     0.306
_exptl_absorpt_correction_type     psi-scan
_exptl_absorpt_process_details     '(North <i>et al.</i>, 1968)'
_exptl_absorpt_correction_T_min     0.9139
_exptl_absorpt_correction_T_max     0.9701
_exptl_special_details
;
;
_diffrn_ambient_temperature     293
_diffrn_radiation_type     MoK\a
_diffrn_radiation_wavelength     0.71073
_diffrn_radiation_source     'fine-focus sealed tube'
_diffrn_radiation_monochromator     graphite
_diffrn_measurement_device_type     'Enraf--Nonius CAD-4'
_diffrn_measurement_method     \w/2\q
_diffrn_detector_area_resol_mean     ?
_diffrn_reflns_number     3625
_diffrn_reflns_av_R_equivalents     0.0237
_diffrn_reflns_av_sigmaI/netI     0.0560
_diffrn_reflns_theta_min     1.60
_diffrn_reflns_theta_max     25.27
_diffrn_reflns_theta_full     25.27
_diffrn_measured_fraction_theta_max     1.000
_diffrn_measured_fraction_theta_full     1.000
_diffrn_reflns_limit_h_min     -15
_diffrn_reflns_limit_h_max     15
_diffrn_reflns_limit_k_min     -19
_diffrn_reflns_limit_k_max     0
_diffrn_reflns_limit_l_min     0
_diffrn_reflns_limit_l_max     10
_diffrn_standards_number     3
_diffrn_standards_interval_count     200
_diffrn_standards_interval_time     2
_diffrn_standards_decay_%     1
_refine_special_details
;
Refinement of <i>F</i>^2^ against ALL reflections. The weighted <i>R</i>-factor
<i>wR</i> and goodness of fit <i>S</i> are based on <i>F</i>^2^, conventional
<i>R</i>-factors <i>R</i> are based on <i>F</i>, with <i>F</i> set to zero for
negative <i>F</i>^2^. The threshold expression of <i>F</i>^2^ >
\s(<i>F</i>^2^) is used only for calculating <i>R</i>-factors(gt) <i>etc</i>.
and is not relevant to the choice of reflections for refinement.
<i>R</i>-factors based on <i>F</i>^2^ are statistically about twice as large
as those based on <i>F</i>, and <i>R</i>- factors based on ALL data will be
even larger.
;
_reflns_number_total     3391
_reflns_number_gt     2202
_reflns_threshold_expression     I>2\s(I)
_refine_ls_structure_factor_coef     Fsqd
_refine_ls_matrix_type     full
_refine_ls_R_factor_all     0.1083
_refine_ls_R_factor_gt     0.0676
_refine_ls_wR_factor_gt     0.1311
_refine_ls_wR_factor_ref     0.1485
_refine_ls_goodness_of_fit_ref     1.083
_refine_ls_restrained_S_all     1.114
_refine_ls_number_reflns     3391
_refine_ls_number_parameters     244
_refine_ls_number_restraints     2
_refine_ls_hydrogen_treatment     constr
_refine_ls_weighting_scheme     calc
_refine_ls_weighting_details
         'calc w=1/[\s^2^(Fo^2^)+(0.0324P)^2^+2.7384P] where P=(Fo^2^+2Fc^2^)/3'
_atom_sites_solution_hydrogens     geom
_atom_sites_solution_primary     direct
_atom_sites_solution_secondary     difmap
_refine_ls_shift/su_max     0.000
_refine_ls_shift/su_mean     0.000
_refine_diff_density_max     0.648
_refine_diff_density_min     -0.680
_refine_ls_extinction_method     none
_refine_ls_extinction_coef     ?
loop_
    _atom_type_symbol
    _atom_type_description
    _atom_type_scat_dispersion_real
    _atom_type_scat_dispersion_imag
    _atom_type_scat_source
    'C' 'C' 0.0033 0.0016
                         'International Tables Vol C Tables 4.2.6.8 and 6.1.1.4'
    'H' 'H' 0.0000 0.0000
                         'International Tables Vol C Tables 4.2.6.8 and 6.1.1.4'
    'N' 'N' 0.0061 0.0033
                         'International Tables Vol C Tables 4.2.6.8 and 6.1.1.4'
    'O' 'O' 0.0106 0.0060
                         'International Tables Vol C Tables 4.2.6.8 and 6.1.1.4'
    'S' 'S' 0.1246 0.1234
                         'International Tables Vol C Tables 4.2.6.8 and 6.1.1.4'
_computing_data_collection     'CAD-4 Software (Enraf--Nonius, 1985)'
_computing_cell_refinement     'CAD-4 Software (Enraf--Nonius, 1985)'
_computing_data_reduction     'XCAD4 (Harms & Wocadlo, 1995)'
_computing_structure_solution     'SHELXS97 (Sheldrick, 2008)'
_computing_structure_refinement     'SHELXL97 (Sheldrick, 2008)'
_computing_molecular_graphics     'SHELXTL (Sheldrick, 2008)'
_computing_publication_material     'SHELXTL (Sheldrick, 2008)'
loop_
    _atom_site_type_symbol
    _atom_site_label
    _atom_site_fract_x
    _atom_site_fract_y
    _atom_site_fract_z
    _atom_site_U_iso_or_equiv
    _atom_site_adp_type
    _atom_site_calc_flag
    _atom_site_refinement_flags
    _atom_site_occupancy
    _atom_site_symmetry_multiplicity
    _atom_site_disorder_assembly
    _atom_site_disorder_group
    S S1 0.53480(10) 0.88849(7) 0.53157(15) 0.0611(4) Uani d D 1 1 . .
    S S2 0.62593(11) 0.72831(9) 0.50196(19) 0.0775(5) Uani d . 1 1 . .
    O O1 0.3356(3) 0.6778(2) 0.7213(4) 0.0675(10) Uani d . 1 1 . .
    O O2 0.4300(2) 0.53904(17) 0.6832(3) 0.0519(8) Uani d . 1 1 . .
    N N1 0.4433(3) 0.7614(2) 0.6153(4) 0.0431(8) Uani d D 1 1 . .
    N N2 0.3178(3) 0.5311(2) 0.4521(4) 0.0476(9) Uani d . 1 1 . .
    N N3 0.2289(3) 0.4864(2) 0.4065(4) 0.0434(8) Uani d . 1 1 . .
    C C1 0.4111(4) 0.9057(3) 0.5959(6) 0.0849(18) Uani d D 1 1 . .
    H H1A 0.4193 0.9439 0.6792 0.102 Uiso calc R 1 1 . .
    H H1B 0.3617 0.9284 0.5152 0.102 Uiso calc R 1 1 . .
    C C2 0.3715(4) 0.8282(3) 0.6449(5) 0.0704(15) Uani d D 1 1 . .
    H H2B 0.3019 0.8180 0.5913 0.084 Uiso calc R 1 1 . .
    H H2C 0.3660 0.8305 0.7519 0.084 Uiso calc R 1 1 . .
    C C3 0.5321(3) 0.7847(3) 0.5549(4) 0.0445(10) Uani d D 1 1 . .
    C C4 0.4130(3) 0.6833(3) 0.6580(5) 0.0462(11) Uani d . 1 1 . .
    C C5 0.4775(3) 0.6096(2) 0.6282(5) 0.0478(11) Uani d . 1 1 . .
    H H5A 0.4802 0.6042 0.5208 0.057 Uiso calc R 1 1 . .
    H H5B 0.5489 0.6155 0.6787 0.057 Uiso calc R 1 1 . .
    C C6 0.3442(3) 0.5100(2) 0.5956(5) 0.0423(10) Uani d . 1 1 . .
    C C7 0.2761(3) 0.4523(2) 0.6429(5) 0.0426(10) Uani d . 1 1 . .
    H H7A 0.2798 0.4285 0.7378 0.051 Uiso calc R 1 1 . .
    C C8 0.2024(3) 0.4379(2) 0.5198(4) 0.0384(9) Uani d . 1 1 . .
    C C9 0.1076(3) 0.3868(2) 0.5110(4) 0.0405(10) Uani d . 1 1 . .
    C C10 0.1077(4) 0.3190(3) 0.6039(5) 0.0530(12) Uani d . 1 1 . .
    H H10A 0.1695 0.3037 0.6639 0.064 Uiso calc R 1 1 . .
    C C11 0.0169(4) 0.2743(3) 0.6081(6) 0.0685(15) Uani d . 1 1 . .
    H H11A 0.0176 0.2294 0.6713 0.082 Uiso calc R 1 1 . .
    C C12 -0.0750(4) 0.2962(3) 0.5185(7) 0.0693(15) Uani d . 1 1 . .
    H H12A -0.1360 0.2660 0.5213 0.083 Uiso calc R 1 1 . .
    C C13 -0.0762(4) 0.3624(3) 0.4254(6) 0.0597(13) Uani d . 1 1 . .
    H H13A -0.1381 0.3770 0.3648 0.072 Uiso calc R 1 1 . .
    C C14 0.0137(3) 0.4070(3) 0.4214(5) 0.0492(11) Uani d . 1 1 . .
    H H14A 0.0120 0.4518 0.3576 0.059 Uiso calc R 1 1 . .
    C C15 0.1921(3) 0.4838(3) 0.2477(4) 0.0418(10) Uani d . 1 1 . .
    C C16 0.1999(4) 0.4125(3) 0.1711(5) 0.0528(12) Uani d . 1 1 . .
    H H16A 0.2262 0.3659 0.2217 0.063 Uiso calc R 1 1 . .
    C C17 0.1679(4) 0.4109(3) 0.0157(5) 0.0610(13) Uani d . 1 1 . .
    H H17A 0.1717 0.3629 -0.0382 0.073 Uiso calc R 1 1 . .
    C C18 0.1307(4) 0.4805(4) -0.0572(5) 0.0628(14) Uani d . 1 1 . .
    H H18A 0.1095 0.4795 -0.1608 0.075 Uiso calc R 1 1 . .
    C C19 0.1246(4) 0.5515(3) 0.0212(5) 0.0593(13) Uani d . 1 1 . .
    H H19A 0.1000 0.5985 -0.0295 0.071 Uiso calc R 1 1 . .
    C C20 0.1549(3) 0.5535(3) 0.1751(5) 0.0519(11) Uani d . 1 1 . .
    H H20A 0.1502 0.6015 0.2288 0.062 Uiso calc R 1 1 . .
loop_
    _atom_site_aniso_label
    _atom_site_aniso_U_11
    _atom_site_aniso_U_22
    _atom_site_aniso_U_33
    _atom_site_aniso_U_12
    _atom_site_aniso_U_13
    _atom_site_aniso_U_23
    S1 0.0605(8) 0.0463(7) 0.0763(9) -0.0077(6) 0.0087(6) 0.0054(7)
    S2 0.0616(8) 0.0618(9) 0.1185(13) 0.0057(7) 0.0472(8) 0.0103(9)
    O1 0.055(2) 0.063(2) 0.090(3) -0.0044(17) 0.0316(19) 0.0053(19)
    O2 0.0529(18) 0.0451(17) 0.0544(19) -0.0096(14) -0.0054(15) 0.0072(15)
    N1 0.0407(19) 0.042(2) 0.048(2) 0.0003(16) 0.0080(16) -0.0015(17)
    N2 0.048(2) 0.050(2) 0.044(2) -0.0088(18) 0.0075(17) 0.0045(18)
    N3 0.046(2) 0.048(2) 0.0357(19) -0.0114(17) 0.0056(16) 0.0052(16)
    C1 0.077(4) 0.053(3) 0.130(5) 0.006(3) 0.037(4) 0.001(3)
    C2 0.067(3) 0.050(3) 0.099(4) 0.009(3) 0.031(3) -0.008(3)
    C3 0.043(2) 0.048(3) 0.041(2) -0.003(2) 0.0004(19) 0.001(2)
    C4 0.041(2) 0.049(3) 0.048(3) -0.006(2) 0.004(2) -0.001(2)
    C5 0.043(2) 0.040(2) 0.060(3) -0.007(2) 0.004(2) 0.000(2)
    C6 0.044(2) 0.034(2) 0.049(3) 0.0006(19) 0.005(2) 0.000(2)
    C7 0.050(3) 0.042(2) 0.037(2) -0.001(2) 0.007(2) 0.0033(19)
    C8 0.042(2) 0.037(2) 0.039(2) 0.0023(18) 0.0122(19) 0.0011(18)
    C9 0.045(2) 0.041(2) 0.038(2) -0.0004(19) 0.0165(19) -0.005(2)
    C10 0.055(3) 0.047(3) 0.059(3) -0.001(2) 0.015(2) 0.006(2)
    C11 0.078(4) 0.050(3) 0.084(4) -0.009(3) 0.034(3) 0.012(3)
    C12 0.055(3) 0.061(3) 0.096(4) -0.017(3) 0.027(3) -0.010(3)
    C13 0.051(3) 0.062(3) 0.068(3) -0.004(2) 0.013(2) -0.012(3)
    C14 0.050(3) 0.048(3) 0.052(3) -0.002(2) 0.017(2) -0.004(2)
    C15 0.043(2) 0.050(3) 0.033(2) -0.006(2) 0.0097(18) 0.003(2)
    C16 0.061(3) 0.056(3) 0.043(3) 0.005(2) 0.012(2) 0.007(2)
    C17 0.064(3) 0.075(4) 0.044(3) 0.004(3) 0.010(2) -0.010(3)
    C18 0.053(3) 0.099(4) 0.037(3) 0.005(3) 0.006(2) 0.008(3)
    C19 0.058(3) 0.072(3) 0.049(3) 0.009(3) 0.011(2) 0.022(3)
    C20 0.056(3) 0.052(3) 0.050(3) 0.002(2) 0.015(2) 0.004(2)
_geom_special_details
;
All e.s.d.'s (except the e.s.d. in the dihedral angle between two l.s. planes)
are estimated using the full covariance matrix. The cell e.s.d.'s are taken
into account individually in the estimation of e.s.d.'s in distances, angles
and torsion angles; correlations between e.s.d.'s in cell parameters are only
used when they are defined by crystal symmetry. An approximate (isotropic)
treatment of cell e.s.d.'s is used for estimating e.s.d.'s involving l.s.
planes.
;
loop_
    _geom_bond_atom_site_label_1
    _geom_bond_atom_site_label_2
    _geom_bond_site_symmetry_2
    _geom_bond_distance
    _geom_bond_publ_flag
    S1 C3 . 1.721(4) ?
    S1 C1 . 1.779(5) ?
    S2 C3 . 1.639(4) ?
    O1 C4 . 1.209(5) ?
    O2 C6 . 1.349(5) ?
    O2 C5 . 1.428(5) ?
    N1 C3 . 1.378(5) ?
    N1 C4 . 1.409(5) ?
    N1 C2 . 1.479(5) ?
    N2 C6 . 1.330(5) ?
    N2 N3 . 1.371(4) ?
    N3 C8 . 1.369(5) ?
    N3 C15 . 1.437(5) ?
    C1 C2 . 1.461(7) ?
    C1 H1A . 0.9700 ?
    C1 H1B . 0.9700 ?
    C2 H2B . 0.9700 ?
    C2 H2C . 0.9700 ?
    C4 C5 . 1.513(6) ?
    C5 H5A . 0.9700 ?
    C5 H5B . 0.9700 ?
    C6 C7 . 1.393(5) ?
    C7 C8 . 1.372(6) ?
    C7 H7A . 0.9300 ?
    C8 C9 . 1.470(5) ?
    C9 C10 . 1.391(6) ?
    C9 C14 . 1.395(6) ?
    C10 C11 . 1.382(6) ?
    C10 H10A . 0.9300 ?
    C11 C12 . 1.380(7) ?
    C11 H11A . 0.9300 ?
    C12 C13 . 1.369(7) ?
    C12 H12A . 0.9300 ?
    C13 C14 . 1.371(6) ?
    C13 H13A . 0.9300 ?
    C14 H14A . 0.9300 ?
    C15 C16 . 1.369(6) ?
    C15 C20 . 1.372(6) ?
    C16 C17 . 1.397(6) ?
    C16 H16A . 0.9300 ?
    C17 C18 . 1.371(7) ?
    C17 H17A . 0.9300 ?
    C18 C19 . 1.371(7) ?
    C18 H18A . 0.9300 ?
    C19 C20 . 1.380(6) ?
    C19 H19A . 0.9300 ?
    C20 H20A . 0.9300 ?
loop_
    _geom_angle_atom_site_label_1
    _geom_angle_atom_site_label_2
    _geom_angle_atom_site_label_3
    _geom_angle_site_symmetry_1
    _geom_angle_site_symmetry_3
    _geom_angle
    _geom_angle_publ_flag
    C3 S1 C1 . . 94.9(2) ?
    C6 O2 C5 . . 116.1(3) ?
    C3 N1 C4 . . 129.3(4) ?
    C3 N1 C2 . . 115.3(4) ?
    C4 N1 C2 . . 115.4(3) ?
    C6 N2 N3 . . 103.9(3) ?
    C8 N3 N2 . . 111.8(3) ?
    C8 N3 C15 . . 129.3(3) ?
    N2 N3 C15 . . 117.4(3) ?
    C2 C1 S1 . . 108.6(4) ?
    C2 C1 H1A . . 110.0 ?
    S1 C1 H1A . . 110.0 ?
    C2 C1 H1B . . 110.0 ?
    S1 C1 H1B . . 110.0 ?
    H1A C1 H1B . . 108.4 ?
    C1 C2 N1 . . 110.2(4) ?
    C1 C2 H2B . . 109.6 ?
    N1 C2 H2B . . 109.6 ?
    C1 C2 H2C . . 109.6 ?
    N1 C2 H2C . . 109.6 ?
    H2B C2 H2C . . 108.1 ?
    N1 C3 S2 . . 129.2(3) ?
    N1 C3 S1 . . 110.9(3) ?
    S2 C3 S1 . . 120.0(3) ?
    O1 C4 N1 . . 117.9(4) ?
    O1 C4 C5 . . 121.6(4) ?
    N1 C4 C5 . . 120.4(4) ?
    O2 C5 C4 . . 108.8(3) ?
    O2 C5 H5A . . 109.9 ?
    C4 C5 H5A . . 109.9 ?
    O2 C5 H5B . . 109.9 ?
    C4 C5 H5B . . 109.9 ?
    H5A C5 H5B . . 108.3 ?
    N2 C6 O2 . . 123.4(4) ?
    N2 C6 C7 . . 112.5(4) ?
    O2 C6 C7 . . 124.1(4) ?
    C8 C7 C6 . . 105.4(4) ?
    C8 C7 H7A . . 127.3 ?
    C6 C7 H7A . . 127.3 ?
    N3 C8 C7 . . 106.4(3) ?
    N3 C8 C9 . . 125.4(4) ?
    C7 C8 C9 . . 128.1(4) ?
    C10 C9 C14 . . 117.8(4) ?
    C10 C9 C8 . . 119.4(4) ?
    C14 C9 C8 . . 122.5(4) ?
    C11 C10 C9 . . 120.6(5) ?
    C11 C10 H10A . . 119.7 ?
    C9 C10 H10A . . 119.7 ?
    C12 C11 C10 . . 120.1(5) ?
    C12 C11 H11A . . 120.0 ?
    C10 C11 H11A . . 120.0 ?
    C13 C12 C11 . . 120.0(5) ?
    C13 C12 H12A . . 120.0 ?
    C11 C12 H12A . . 120.0 ?
    C12 C13 C14 . . 120.0(5) ?
    C12 C13 H13A . . 120.0 ?
    C14 C13 H13A . . 120.0 ?
    C13 C14 C9 . . 121.4(4) ?
    C13 C14 H14A . . 119.3 ?
    C9 C14 H14A . . 119.3 ?
    C16 C15 C20 . . 121.6(4) ?
    C16 C15 N3 . . 118.9(4) ?
    C20 C15 N3 . . 119.4(4) ?
    C15 C16 C17 . . 118.8(4) ?
    C15 C16 H16A . . 120.6 ?
    C17 C16 H16A . . 120.6 ?
    C18 C17 C16 . . 119.7(5) ?
    C18 C17 H17A . . 120.1 ?
    C16 C17 H17A . . 120.1 ?
    C19 C18 C17 . . 120.5(4) ?
    C19 C18 H18A . . 119.7 ?
    C17 C18 H18A . . 119.7 ?
    C18 C19 C20 . . 120.3(5) ?
    C18 C19 H19A . . 119.9 ?
    C20 C19 H19A . . 119.9 ?
    C15 C20 C19 . . 119.1(5) ?
    C15 C20 H20A . . 120.5 ?
    C19 C20 H20A . . 120.5 ?
loop_
    _geom_torsion_atom_site_label_1
    _geom_torsion_atom_site_label_2
    _geom_torsion_atom_site_label_3
    _geom_torsion_atom_site_label_4
    _geom_torsion_site_symmetry_1
    _geom_torsion_site_symmetry_2
    _geom_torsion_site_symmetry_3
    _geom_torsion_site_symmetry_4
    _geom_torsion
    _geom_torsion_publ_flag
    C6 N2 N3 C8 . . . . -0.9(4) ?
    C6 N2 N3 C15 . . . . -168.3(4) ?
    C3 S1 C1 C2 . . . . 3.6(2) ?
    S1 C1 C2 N1 . . . . -3.8(3) ?
    C3 N1 C2 C1 . . . . 2.3(4) ?
    C4 N1 C2 C1 . . . . -179.9(3) ?
    C4 N1 C3 S2 . . . . 5.1(6) ?
    C2 N1 C3 S2 . . . . -177.5(3) ?
    C4 N1 C3 S1 . . . . -177.0(3) ?
    C2 N1 C3 S1 . . . . 0.4(3) ?
    C1 S1 C3 N1 . . . . -2.3(3) ?
    C1 S1 C3 S2 . . . . 175.8(3) ?
    C3 N1 C4 O1 . . . . 173.6(4) ?
    C2 N1 C4 O1 . . . . -3.8(5) ?
    C3 N1 C4 C5 . . . . -4.9(6) ?
    C2 N1 C4 C5 . . . . 177.7(4) ?
    C6 O2 C5 C4 . . . . 77.9(4) ?
    O1 C4 C5 O2 . . . . 1.1(6) ?
    N1 C4 C5 O2 . . . . 179.6(3) ?
    N3 N2 C6 O2 . . . . 178.4(4) ?
    N3 N2 C6 C7 . . . . 0.9(5) ?
    C5 O2 C6 N2 . . . . 15.6(6) ?
    C5 O2 C6 C7 . . . . -167.1(4) ?
    N2 C6 C7 C8 . . . . -0.6(5) ?
    O2 C6 C7 C8 . . . . -178.1(4) ?
    N2 N3 C8 C7 . . . . 0.5(4) ?
    C15 N3 C8 C7 . . . . 166.1(4) ?
    N2 N3 C8 C9 . . . . 175.6(4) ?
    C15 N3 C8 C9 . . . . -18.9(6) ?
    C6 C7 C8 N3 . . . . 0.0(4) ?
    C6 C7 C8 C9 . . . . -174.8(4) ?
    N3 C8 C9 C10 . . . . 155.4(4) ?
    C7 C8 C9 C10 . . . . -30.7(6) ?
    N3 C8 C9 C14 . . . . -29.9(6) ?
    C7 C8 C9 C14 . . . . 144.0(4) ?
    C14 C9 C10 C11 . . . . -0.9(6) ?
    C8 C9 C10 C11 . . . . 174.0(4) ?
    C9 C10 C11 C12 . . . . 0.6(7) ?
    C10 C11 C12 C13 . . . . -0.1(8) ?
    C11 C12 C13 C14 . . . . -0.2(8) ?
    C12 C13 C14 C9 . . . . -0.1(7) ?
    C10 C9 C14 C13 . . . . 0.7(6) ?
    C8 C9 C14 C13 . . . . -174.1(4) ?
    C8 N3 C15 C16 . . . . -54.4(6) ?
    N2 N3 C15 C16 . . . . 110.5(4) ?
    C8 N3 C15 C20 . . . . 128.9(5) ?
    N2 N3 C15 C20 . . . . -66.3(5) ?
    C20 C15 C16 C17 . . . . -0.9(7) ?
    N3 C15 C16 C17 . . . . -177.5(4) ?
    C15 C16 C17 C18 . . . . 0.9(7) ?
    C16 C17 C18 C19 . . . . -0.1(7) ?
    C17 C18 C19 C20 . . . . -0.7(7) ?
    C16 C15 C20 C19 . . . . 0.1(7) ?
    N3 C15 C20 C19 . . . . 176.7(4) ?
    C18 C19 C20 C15 . . . . 0.7(7) ?
data_global
_journal_date_recd_electronic     2012-06-25
_journal_date_accepted     2012-07-01
_journal_name_full     'Acta Crystallographica, Section E'
_journal_year     2012
_journal_volume     68
_journal_issue      8
_journal_page_first     o2419
_journal_page_last     o2419
_journal_paper_category     QO
_journal_paper_doi     10.1107/S1600536812029959
_journal_coeditor_code     BQ2369
_publ_contact_author_name     'Yi Li'
_publ_contact_author_address
;
College of Biotechnology and Pharmaceutical Engineering
Nanjing University of Technology
Nanjing 210009
People's Republic of China
;
_publ_contact_author_email     'liynj2012@gmail.com'
_publ_contact_author_fax     '86-25-58139432'
_publ_contact_author_phone     '86-25-58139432'
_publ_section_title
;\
2-(1,5-Diphenyl-1<i>H</i>-pyrazol-3-yloxy)-1-(2-sulfanylidene-1,3-thiazolidin-\
3-yl)ethanone
;
loop_
    _publ_author_name
    _publ_author_address
    'Yi Li'
;
College of Biotechnology and Pharmaceutical Engineering
Nanjing University of Technology
Nanjing 210009
People's Republic of China
;
    'Yuan-Yuan Liu'
;
Department of Chemical and Pharmaceutical Engineering
Southeast University ChengXian College
Nanjing 210088
People's Republic of China
;
    'Xiao-Hui Xiong'
;
College of Food Science and Light Industry
Nanjing University of Technology
Nanjing 210009
People's Republic of China
;
    'Ping Wei'
;
College of Biotechnology and Pharmaceutical Engineering
Nanjing University of Technology
Nanjing 210009
People's Republic of China
;
