# Supplementary material for: 2-(1,5-Diphenyl-1H-pyrazol-3-yl­oxy)-1-(2-sulfanyl­idene-1,3-thia­zolidin-3-yl)­ethanone
Source: Acta Crystallogr Sect E Struct Rep Online. 2012 Jul 10;68(Pt 8):o2419. doi: 10.1107/S1600536812029959 (PMC3414337; doi:10.1107/S1600536812029959)
Supplement: Supplementary file 2 [file e-68-o2419-Isup2.hkl]

# 
# h,k,l, Fc-squared, Fo-squared, sigma(Fo-squared) and status flag 
# 
data_I
_shelx_title ' N in P2(1)/c' 
_shelx_refln_list_code          4 
_shelx_F_calc_maximum      184.91 
_exptl_crystal_F_000       824.00 
_reflns_d_resolution_high  0.8326 
 
loop_ 
 _symmetry_equiv_pos_as_xyz 
 'x, y, z' 
 '-x, y+1/2, -z+1/2' 
 '-x, -y, -z' 
 'x, -y-1/2, z-1/2' 
 
_cell_length_a    12.8130 
_cell_length_b    16.4530 
_cell_length_c     8.9470 
_cell_angle_alpha  90.000 
_cell_angle_beta   97.680 
_cell_angle_gamma  90.000 
 
_shelx_F_squared_multiplier     1.000 
 
loop_ 
 _refln_index_h 
 _refln_index_k 
 _refln_index_l 
 _refln_F_squared_calc 
 _refln_F_squared_meas 
 _refln_F_squared_sigma 
 _refln_observed_status 
   1   0   0     8246.12     6727.77     76.10 o 
   2   0   0     4843.50     4590.74     63.60 o 
   3   0   0     3944.72     3695.30     24.04 o 
   4   0   0     5682.73     5844.05     34.79 o 
   5   0   0      465.86      530.12     12.92 o 
   6   0   0      531.26      484.74     22.58 o 
   7   0   0       59.57       39.45      8.43 o 
   8   0   0        0.26        1.76      5.10 o 
   9   0   0     1115.85     1081.00     36.11 o 
  10   0   0        6.45       -8.57      8.57 o 
  11   0   0      536.77      595.18     28.11 o 
  12   0   0      209.46      220.19     16.34 o 
  13   0   0       43.77       79.98     11.80 o 
  14   0   0        8.19       34.19     10.28 o 
  15   0   0       67.56       84.55     15.20 o 
   1   1   0      243.99      260.37      6.68 o 
   2   1   0     1630.54     1623.08     25.83 o 
   3   1   0      767.58      792.62     23.46 o 
   4   1   0     1075.67      971.40     17.57 o 
   5   1   0        1.07        0.18      3.25 o 
   6   1   0      218.53      195.23     13.70 o 
   7   1   0        3.80       13.97      5.53 o 
   8   1   0      127.89      161.12     10.50 o 
   9   1   0     1360.69     1467.52     39.27 o 
  10   1   0      529.70      540.85     20.19 o 
  11   1   0     1487.20     1488.12     35.22 o 
  12   1   0       50.07       88.57     19.59 o 
  13   1   0        0.07       10.88      8.14 o 
  14   1   0       45.10       43.22     10.24 o 
  15   1   0       38.14       59.68      9.69 o 
   0   2   0     3669.88     3300.25     22.49 o 
   1   2   0     3478.36     3530.33     63.25 o 
   2   2   0    15318.40    12807.20    167.59 o 
   3   2   0     8939.69     8124.59     74.85 o 
   4   2   0     1490.57     1343.41     27.23 o 
   5   2   0       61.69       57.69      4.83 o 
   6   2   0      335.92      391.94     19.24 o 
   7   2   0      761.38      647.31     17.92 o 
   8   2   0      457.79      406.27     17.39 o 
   9   2   0      305.73      353.77     17.48 o 
  10   2   0       39.14       46.98      9.05 o 
  11   2   0      367.62      330.43     38.65 o 
  12   2   0       33.10       37.89      9.12 o 
  13   2   0      144.19      157.41     13.92 o 
  14   2   0        8.85       -2.43     15.64 o 
  15   2   0       32.74       66.50     12.21 o 
   1   3   0      416.37      416.55      7.45 o 
   2   3   0     5955.05     5990.94    125.54 o 
   3   3   0     4437.64     4321.14    114.03 o 
   4   3   0     1497.35     1596.08     36.02 o 
   5   3   0     3134.52     3362.93     64.48 o 
   6   3   0      530.55      557.73     23.98 o 
   7   3   0     1320.52     1286.95     42.34 o 
   8   3   0      457.51      427.69     38.30 o 
   9   3   0      138.81      177.52     11.62 o 
  10   3   0        1.29        6.96      6.08 o 
  11   3   0        9.50        2.90      8.21 o 
  12   3   0      121.10      119.49     13.23 o 
  13   3   0        0.02        6.55      6.87 o 
  14   3   0       21.15       -6.16     11.93 o 
  15   3   0        0.30       11.47     11.60 o 
   0   4   0     1431.43     1459.75     21.61 o 
   1   4   0       50.32       49.04      3.48 o 
   2   4   0     4710.10     4720.95     51.22 o 
   3   4   0     4547.57     4322.73    103.93 o 
   4   4   0     1212.83     1022.94     34.35 o 
   5   4   0     1816.23     1830.44     26.27 o 
   6   4   0        2.99       10.91      4.15 o 
   7   4   0        0.44       -3.21      4.72 o 
   8   4   0       51.29       50.72      6.65 o 
   9   4   0       20.20       27.97      6.52 o 
  10   4   0       84.86       64.42     12.30 o 
  11   4   0       30.08       36.72      8.82 o 
  12   4   0       26.50       23.29     13.18 o 
  13   4   0       17.14       40.83     10.26 o 
  14   4   0       82.95       81.69     16.08 o 
   1   5   0     2056.32     2042.73     21.18 o 
   2   5   0      350.44      359.30      9.63 o 
   3   5   0     1413.80     1396.12     39.18 o 
   4   5   0      944.09      823.43     16.96 o 
   5   5   0      321.26      241.86     10.37 o 
   6   5   0     5591.81     5919.00    157.17 o 
   7   5   0      259.45      252.16     17.83 o 
   8   5   0        1.80        2.84      5.38 o 
   9   5   0       70.03       68.66      8.27 o 
  10   5   0      602.81      592.10     21.24 o 
  11   5   0      244.34      280.21     16.77 o 
  12   5   0        0.52       -8.10      8.10 o 
  13   5   0        5.24       13.29      7.15 o 
  14   5   0        7.08       -9.14     10.47 o 
   0   6   0     2448.22     2477.60     36.19 o 
   1   6   0      332.28      315.00      9.56 o 
   2   6   0     4160.04     4047.71     32.86 o 
   3   6   0     2043.02     1850.56     24.91 o 
   4   6   0     1243.60     1210.59     21.49 o 
   5   6   0      901.30      832.12     22.84 o 
   6   6   0      139.76      167.45      9.69 o 
   7   6   0      382.23      402.09     32.86 o 
   8   6   0       58.21       61.29      8.51 o 
   9   6   0      191.76      183.40     18.54 o 
  10   6   0        2.83        0.00      7.60 o 
  11   6   0      299.49      315.46     21.61 o 
  12   6   0      215.91      245.39     16.21 o 
  13   6   0       67.80       83.87     12.53 o 
  14   6   0        2.70      -10.68     10.75 o 
   1   7   0     3030.82     2909.73     29.51 o 
   2   7   0     4721.61     4756.71     38.76 o 
   3   7   0     3618.61     3846.61     63.87 o 
   4   7   0       15.63       15.93      4.05 o 
   5   7   0      552.91      466.77     16.60 o 
   6   7   0        6.59        5.51      3.91 o 
   7   7   0      711.61      683.74     21.08 o 
   8   7   0      140.17      115.39     10.10 o 
   9   7   0      198.01      167.75     13.58 o 
  10   7   0        3.27       14.56      6.92 o 
  11   7   0        0.20        6.54     23.02 o 
  12   7   0        0.13       -6.56      8.70 o 
  13   7   0       28.74       27.76     11.03 o 
  14   7   0       23.05       39.59     29.52 o 
   0   8   0      269.37      330.67     16.52 o 
   1   8   0      984.19     1088.49     20.31 o 
   2   8   0     1713.02     1840.21     33.47 o 
   3   8   0      415.12      412.54     13.79 o 
   4   8   0      592.71      587.92     16.96 o 
   5   8   0       44.69       52.95     10.19 o 
   6   8   0       20.08       26.60      9.75 o 
   7   8   0      286.05      283.17     17.83 o 
   8   8   0       22.73       37.57     11.16 o 
   9   8   0      114.24      136.99     19.15 o 
  10   8   0      206.53      216.32     15.72 o 
  11   8   0      145.21      198.61     38.13 o 
  12   8   0      115.34      110.07     16.43 o 
  13   8   0      100.71       93.88     13.31 o 
   1   9   0        3.19        1.14      3.73 o 
   2   9   0      155.45      182.40     13.27 o 
   3   9   0       33.49       51.10     12.30 o 
   4   9   0       41.88       54.89      8.08 o 
   5   9   0       57.71       69.81     10.54 o 
   6   9   0      302.26      335.16     15.40 o 
   7   9   0      526.24      527.24     19.26 o 
   8   9   0       24.02       16.69     15.46 o 
   9   9   0       44.18       40.58      9.13 o 
  10   9   0       16.07       17.66      8.44 o 
  11   9   0        2.09        1.69      8.80 o 
  12   9   0       20.78       25.68      8.76 o 
  13   9   0        1.72        5.27     14.85 o 
   0  10   0     1073.62     1040.69     33.03 o 
   1  10   0       94.34       83.11      7.37 o 
   2  10   0      719.96      724.17     19.69 o 
   3  10   0      420.80      398.54     15.59 o 
   4  10   0      272.67      271.02     13.35 o 
   5  10   0       35.40       36.40      7.02 o 
   6  10   0      209.78      234.47     13.82 o 
   7  10   0      315.88      343.05     17.64 o 
   8  10   0       18.70       18.31      7.27 o 
   9  10   0       54.32       35.31     13.70 o 
  10  10   0       24.18       24.79      8.61 o 
  11  10   0        3.96       14.58      7.44 o 
  12  10   0        6.88       -4.14      8.67 o 
  13  10   0       14.74       22.08     11.16 o 
   1  11   0       88.06       76.45     10.54 o 
   2  11   0       32.73       40.35      7.20 o 
   3  11   0      320.98      304.68     25.83 o 
   4  11   0      761.73      783.33     22.67 o 
   5  11   0      183.12      194.05     13.53 o 
   6  11   0      451.50      502.33     19.66 o 
   7  11   0       19.14       19.33      8.57 o 
   8  11   0       94.55      112.52     11.72 o 
   9  11   0      321.66      333.14     26.97 o 
  10  11   0       10.12        3.88     11.86 o 
  11  11   0       49.03       39.73     16.25 o 
  12  11   0        0.51        4.63     10.55 o 
   0  12   0      145.53      163.40     15.11 o 
   1  12   0       49.14       47.50     12.21 o 
   2  12   0      470.07      457.20     17.66 o 
   3  12   0      219.80      224.38     13.15 o 
   4  12   0      103.14      102.09     19.59 o 
   5  12   0      653.14      710.30     24.02 o 
   6  12   0      130.27      115.61     11.85 o 
   7  12   0      116.00      101.07     11.11 o 
   8  12   0       11.89        4.27      9.26 o 
   9  12   0        7.21       11.47      7.89 o 
  10  12   0        4.74       12.41      6.23 o 
  11  12   0        7.45        7.12     10.31 o 
  12  12   0       18.69       29.39     10.73 o 
   1  13   0        4.96        6.08     14.58 o 
   2  13   0     2365.01     2292.11     40.12 o 
   3  13   0        3.49        6.42      7.20 o 
   4  13   0        5.30        7.20      6.68 o 
   5  13   0        7.75       13.46      7.56 o 
   6  13   0        6.67       -4.74      8.08 o 
   7  13   0        8.25       -0.63      8.20 o 
   8  13   0        0.34       -3.76      7.51 o 
   9  13   0        0.13       12.49      7.75 o 
  10  13   0        0.71        7.03      8.69 o 
  11  13   0        1.35       16.15     15.02 o 
   0  14   0     1039.74     1082.16     41.64 o 
   1  14   0      810.24      842.63     26.46 o 
   2  14   0      356.30      369.82     18.32 o 
   3  14   0       92.95       76.98     17.31 o 
   4  14   0        0.05        6.68      7.01 o 
   5  14   0      268.57      246.32     15.90 o 
   6  14   0        1.78       -5.24     11.68 o 
   7  14   0      178.82      173.92     26.88 o 
   8  14   0        1.06       17.29      7.87 o 
   9  14   0       96.96      106.32     12.67 o 
  10  14   0        0.79        0.19      8.48 o 
   1  15   0      124.04      118.20     11.98 o 
   2  15   0        2.71       -0.61      7.21 o 
   3  15   0        0.88       -4.33      7.88 o 
   4  15   0      189.03      160.97     14.78 o 
   5  15   0       80.26      110.41     13.44 o 
   6  15   0      201.40      218.99     28.90 o 
   7  15   0        0.08       -5.05     10.63 o 
   8  15   0       79.67       88.68     12.23 o 
   9  15   0        0.01       11.74     18.45 o 
   0  16   0       15.24       30.57     10.37 o 
   1  16   0       11.98       23.30      8.07 o 
   2  16   0       48.51       50.02      9.25 o 
   3  16   0       91.69       79.84     12.61 o 
   4  16   0       21.49       33.92      8.85 o 
   5  16   0       52.91       54.57     10.33 o 
   6  16   0       18.15       13.47     10.00 o 
   7  16   0        5.76       -2.68      9.26 o 
   8  16   0       13.55       21.21     10.08 o 
   1  17   0        0.88       -7.50      9.53 o 
   2  17   0      141.40      135.84     14.30 o 
   3  17   0       80.87       79.20     11.60 o 
   4  17   0       56.27       33.77     11.27 o 
   5  17   0        8.60       -3.86      9.18 o 
   6  17   0        8.91       12.76     10.08 o 
   7  17   0       11.07       26.50     20.65 o 
   0  18   0      426.48      467.20     35.67 o 
   1  18   0      177.12      215.30     17.72 o 
   2  18   0       86.12      115.22     13.58 o 
   3  18   0       39.44       52.01     11.37 o 
   4  18   0        1.14       -6.35      9.30 o 
   5  18   0        7.92       10.32      9.74 o 
   6  18   0       35.65       54.21     11.60 o 
   1  19   0       65.07       85.88     12.99 o 
   2  19   0        0.10        7.84     11.16 o 
   3  19   0      102.37       95.05     18.98 o 
   4  19   0       86.27      117.54     13.84 o 
 -15   1   1        0.08        5.62     10.89 o 
 -14   1   1        0.05       20.56     11.77 o 
 -13   1   1       21.51       43.22     14.41 o 
 -12   1   1      234.21      311.70     24.60 o 
 -11   1   1       81.30       85.39     14.41 o 
 -10   1   1      288.10      288.15     21.79 o 
  -9   1   1      427.51      461.57     24.77 o 
  -8   1   1      200.98      237.90     17.22 o 
  -7   1   1     1048.88     1011.70     30.22 o 
  -6   1   1     3521.82     3886.92     50.60 o 
  -5   1   1      600.37      539.94     18.27 o 
  -4   1   1     4551.71     5096.47     46.91 o 
  -3   1   1    21672.34    18349.63    323.82 o 
  -2   1   1     9424.80     8946.49    194.15 o 
  -1   1   1       62.17       89.96      4.39 o 
   0   1   1     1889.88     2233.02     19.15 o 
   1   1   1     1668.43     1599.78     18.27 o 
   2   1   1      272.13      298.17      9.66 o 
   3   1   1     2429.13     2375.52     30.75 o 
   4   1   1        0.30        1.41      4.39 o 
   5   1   1      371.25      421.51     17.04 o 
   6   1   1      710.16      788.73     25.83 o 
   7   1   1      447.01      451.38     21.61 o 
   8   1   1        0.93        1.76      8.61 o 
   9   1   1       63.88       74.32     12.83 o 
  10   1   1      263.09      270.76     20.03 o 
  11   1   1        6.45       42.70     11.25 o 
  12   1   1       60.83       86.62     16.52 o 
  13   1   1       33.34       27.23     12.30 o 
  14   1   1      124.73      175.53     24.07 o 
 -15   2   1        0.12      -11.42     12.30 o 
 -14   2   1       39.90       44.63     17.57 o 
 -13   2   1      136.24      135.12     21.61 o 
 -12   2   1      767.13      733.21     37.42 o 
 -11   2   1       15.37       53.77     10.72 o 
 -10   2   1      749.49      658.54     30.92 o 
  -9   2   1       42.44       71.69     11.25 o 
  -8   2   1      169.72      141.09     14.41 o 
  -7   2   1     6003.31     5814.22     68.52 o 
  -6   2   1     2258.92     2218.96     41.47 o 
  -5   2   1      999.70     1012.23     25.65 o 
  -4   2   1     3229.75     3219.25     38.48 o 
  -3   2   1       62.28       44.45      5.10 o 
  -2   2   1      583.50      574.73     13.35 o 
  -1   2   1       25.79       26.00      3.34 o 
   0   2   1      301.11      358.26      9.14 o 
   1   2   1      401.69      423.09     10.54 o 
   2   2   1       77.84       89.78      6.15 o 
   3   2   1      487.97      429.42     13.88 o 
   4   2   1      299.36      340.16     14.06 o 
   5   2   1     3638.23     3564.15     46.91 o 
   6   2   1      949.15     1029.62     28.64 o 
   7   2   1     1818.89     1959.63     43.05 o 
   8   2   1     1571.33     1568.16     43.05 o 
   9   2   1      251.15      286.75     21.08 o 
  10   2   1      326.98      342.27     24.25 o 
  11   2   1      147.83      131.78     19.85 o 
  12   2   1       73.54       43.57     15.99 o 
  13   2   1        3.40        9.66      9.66 o 
  14   2   1        0.44        7.20     11.25 o 
 -15   3   1        2.21      -15.29     15.99 o 
 -14   3   1        0.04      -10.37     14.06 o 
 -13   3   1       52.30       33.03     16.16 o 
 -12   3   1       13.50       -1.41     13.35 o 
 -11   3   1        5.09        7.56     10.37 o 
 -10   3   1      309.62      312.58     21.96 o 
  -9   3   1      359.29      315.21     20.38 o 
  -8   3   1       92.06       63.60     10.19 o 
  -7   3   1      435.32      442.60     20.91 o 
  -6   3   1      368.40      348.95     17.75 o 
  -5   3   1      635.20      757.64     22.67 o 
  -4   3   1     5854.99     5698.25     53.24 o 
  -3   3   1      126.91      186.60      9.49 o 
  -2   3   1     6076.45     5866.23     44.28 o 
  -1   3   1    20861.65    17324.93    292.55 o 
   0   3   1        2.72        7.56      3.34 o 
   1   3   1     5315.34     5245.99     39.71 o 
   2   3   1       72.46       59.74      5.45 o 
   3   3   1        2.07        0.88      3.51 o 
   4   3   1     4267.55     4400.68     49.02 o 
   5   3   1       76.32       63.78      8.61 o 
   6   3   1      585.05      711.42     24.77 o 
   7   3   1      115.56      114.56     13.53 o 
   8   3   1     1245.09     1295.99     38.30 o 
   9   3   1       49.73       41.11     11.42 o 
  10   3   1       95.13       60.44     14.41 o 
  11   3   1       24.03        9.31     10.37 o 
  12   3   1       94.61      117.90     16.69 o 
  13   3   1      168.08      164.99     22.14 o 
  14   3   1       37.44       21.61     18.80 o 
 -15   4   1       11.71       15.46     17.92 o 
 -14   4   1       57.74       59.92     17.04 o 
 -13   4   1        1.84        4.74      9.14 o 
 -12   4   1       71.13       86.62     14.58 o 
 -11   4   1       18.52       28.46     10.37 o 
 -10   4   1      262.08      265.84     20.38 o 
  -9   4   1       36.18       38.30      9.14 o 
  -8   4   1       76.60       60.27      9.31 o 
  -7   4   1      444.38      350.00     19.85 o 
  -6   4   1       54.00       45.51      9.14 o 
  -5   4   1     3300.89     3653.59     48.85 o 
  -4   4   1      605.94      703.87     20.91 o 
  -3   4   1     1106.15     1222.55     25.30 o 
  -2   4   1     7971.48     8290.94     57.63 o 
  -1   4   1      111.86      114.56      7.38 o 
   0   4   1       38.86       55.35      5.45 o 
   1   4   1      130.54       81.88      6.50 o 
   2   4   1      266.35      190.11      9.66 o 
   3   4   1       95.13      119.65      8.43 o 
   4   4   1      182.43      155.67     10.72 o 
   5   4   1        1.11       -1.23      4.92 o 
   6   4   1       69.52       98.92     11.60 o 
   7   4   1        0.01       14.41      5.45 o 
   8   4   1       23.12       34.44      9.49 o 
   9   4   1      415.40      339.46     23.90 o 
  10   4   1        4.27       -2.46     10.19 o 
  11   4   1      149.08      137.75     17.57 o 
  12   4   1       31.15       43.57     12.65 o 
  13   4   1        0.17        8.26     12.12 o 
  14   4   1       33.75      -14.58     17.75 o 
 -14   5   1       45.61       80.82     18.98 o 
 -13   5   1      172.42      179.39     23.02 o 
 -12   5   1       31.44       30.92     11.07 o 
 -11   5   1        4.09        4.04     10.54 o 
 -10   5   1       70.38       77.84     13.35 o 
  -9   5   1       72.81       46.03     12.30 o 
  -8   5   1       10.65        4.74      8.43 o 
  -7   5   1      426.36      440.14     21.26 o 
  -6   5   1        4.93        6.68      4.92 o 
  -5   5   1       26.97       39.88      7.20 o 
  -4   5   1      278.43      298.17     14.41 o 
  -3   5   1     1507.18     1545.67     30.05 o 
  -2   5   1      731.23      675.05     18.98 o 
  -1   5   1      920.27      949.15     21.61 o 
   0   5   1    10350.31    10292.73     66.42 o 
   1   5   1     5250.42     5208.39     48.67 o 
   2   5   1        2.38        1.41      4.04 o 
   3   5   1      193.42      102.79      9.14 o 
   4   5   1      698.37      814.04     24.07 o 
   5   5   1     1269.54     1327.79     33.21 o 
   6   5   1        6.79        7.73      6.33 o 
   7   5   1      181.56      236.32     17.22 o 
   8   5   1      343.22      303.09     21.79 o 
   9   5   1        9.02       -6.68     10.19 o 
  10   5   1      534.62      532.38     29.87 o 
  11   5   1       75.34      104.02     17.39 o 
  12   5   1       22.70       15.29     15.81 o 
  13   5   1       20.84       21.96     12.65 o 
  14   5   1        0.32       16.69      9.66 o 
 -14   6   1       19.60       20.21     16.69 o 
 -13   6   1      172.66      230.70     22.84 o 
 -12   6   1       10.50       -6.15     14.06 o 
 -11   6   1       86.61       85.22     17.22 o 
 -10   6   1      638.05      689.46     34.26 o 
  -9   6   1     1464.49     1493.66     46.39 o 
  -8   6   1      546.11      578.24     27.06 o 
  -7   6   1        2.08        3.51      6.85 o 
  -6   6   1       12.79       16.69      7.20 o 
  -5   6   1     1321.74     1459.75     35.67 o 
  -4   6   1     2233.76     2539.10     43.22 o 
  -3   6   1      224.71      172.37     11.60 o 
  -2   6   1       48.68       28.46      5.27 o 
  -1   6   1        1.30       -1.93      4.57 o 
   0   6   1      364.24      370.74     15.11 o 
   1   6   1     4621.82     4324.60     48.32 o 
   2   6   1       79.25       60.62      7.73 o 
   3   6   1        1.81       10.02      4.04 o 
   4   6   1      830.55      869.73     26.36 o 
   5   6   1      187.33      179.04     14.58 o 
   6   6   1      285.56      295.71     18.27 o 
   7   6   1       57.07       41.11     10.02 o 
   8   6   1        0.04       -8.08      8.08 o 
   9   6   1      228.64      246.34     20.38 o 
  10   6   1      485.16      484.94     28.46 o 
  11   6   1      282.39      244.05     21.96 o 
  12   6   1       21.98       25.30     11.42 o 
  13   6   1        0.69        5.27     13.18 o 
  14   6   1       10.58       11.42     15.46 o 
 -14   7   1        1.72        1.93     14.06 o 
 -13   7   1       20.64       20.73     11.07 o 
 -12   7   1      123.54      117.55     19.33 o 
 -11   7   1      287.61      321.71     26.18 o 
 -10   7   1       59.49       29.69     14.76 o 
  -9   7   1      229.34      219.45     20.56 o 
  -8   7   1      366.90      376.53     23.02 o 
  -7   7   1       64.26       59.92     11.07 o 
  -6   7   1       40.76       31.80      9.84 o 
  -5   7   1     1300.19     1284.22     35.49 o 
  -4   7   1      113.48      115.96     10.89 o 
  -3   7   1      160.82      196.79     13.00 o 
  -2   7   1        7.98       -3.69      5.27 o 
  -1   7   1       28.92       43.22      6.50 o 
   0   7   1       42.10       35.49      6.85 o 
   1   7   1       15.86       12.83      6.33 o 
   2   7   1      331.83      359.14     16.87 o 
   3   7   1     2550.62     2391.86     44.10 o 
   4   7   1       10.34        2.11      5.45 o 
   5   7   1      146.57      111.92     12.12 o 
   6   7   1       34.22       37.42      8.96 o 
   7   7   1        3.62       -1.05      7.56 o 
   8   7   1      134.41      161.12     16.16 o 
   9   7   1       77.57       52.18     13.70 o 
  10   7   1       82.18       34.79     13.35 o 
  11   7   1        1.32       -1.41     11.95 o 
  12   7   1       71.69       82.76     16.16 o 
  13   7   1        0.32      -10.72     11.60 o 
  14   7   1       10.95        7.73     16.34 o 
 -14   8   1       44.06       62.02     19.85 o 
 -13   8   1        5.62       -7.03     17.04 o 
 -12   8   1       33.70       29.17     15.46 o 
 -11   8   1        0.55       -2.99     11.25 o 
 -10   8   1      477.09      427.49     30.75 o 
  -9   8   1      369.59      391.47     26.36 o 
  -8   8   1      979.64      937.38     37.42 o 
  -7   8   1      592.33      526.76     26.88 o 
  -6   8   1     1612.62     1531.61     41.64 o 
  -5   8   1     1849.41     1697.83     42.17 o 
  -4   8   1      799.65      798.93     27.59 o 
  -3   8   1      893.17      868.15     27.94 o 
  -2   8   1     3396.88     3832.63     52.71 o 
  -1   8   1     1435.77     1270.16     31.98 o 
   0   8   1      416.81      344.56     17.22 o 
   1   8   1       59.62       37.95      7.91 o 
   2   8   1      439.17      459.11     20.38 o 
   3   8   1      604.19      617.95     23.90 o 
   4   8   1      890.34      989.56     30.92 o 
   5   8   1      267.15      268.12     17.04 o 
   6   8   1      180.84      223.14     17.57 o 
   7   8   1      248.73      322.94     22.31 o 
   8   8   1       10.31        3.51     10.72 o 
   9   8   1        0.76       -1.23     11.07 o 
  10   8   1      111.72      103.49     16.87 o 
  11   8   1       11.23       13.88     11.60 o 
  12   8   1      160.82      183.08     23.37 o 
  13   8   1       27.67       62.37     14.06 o 
 -13   9   1        5.29        0.00     13.53 o 
 -12   9   1       37.98       50.60     12.47 o 
 -11   9   1       11.98        9.31     13.70 o 
 -10   9   1       53.72       53.77     12.65 o 
  -9   9   1       82.46       96.99     14.41 o 
  -8   9   1      922.68     1010.12     38.48 o 
  -7   9   1      188.20      138.98     18.10 o 
  -6   9   1        0.97       -4.92      8.79 o 
  -5   9   1       53.26       58.86     10.02 o 
  -4   9   1     1528.11     1394.74     38.65 o 
  -3   9   1     3131.53     3127.53     52.36 o 
  -2   9   1       58.51       59.21      8.43 o 
  -1   9   1      311.61      345.79     18.45 o 
   0   9   1       29.51       17.04      7.03 o 
   1   9   1     2540.49     2793.16     46.91 o 
   2   9   1      542.36      450.33     20.91 o 
   3   9   1     1457.18     1242.58     36.02 o 
   4   9   1     1879.32     1768.99     42.87 o 
   5   9   1      572.86      496.89     25.83 o 
   6   9   1       77.12       83.46     13.18 o 
   7   9   1      579.62      481.08     27.59 o 
   8   9   1     1189.75     1198.83     42.34 o 
   9   9   1      603.41      594.05     31.10 o 
  10   9   1      162.40      171.14     19.85 o 
  11   9   1       68.10       70.28     15.29 o 
  12   9   1      117.87      109.81     21.08 o 
  13   9   1        5.85       18.98     12.83 o 
 -13  10   1       10.41       11.42     15.46 o 
 -12  10   1       11.48        3.51     15.64 o 
 -11  10   1        7.99       16.16     11.60 o 
 -10  10   1        0.03        0.00      8.96 o 
  -9  10   1       19.88       39.71     11.60 o 
  -8  10   1      403.41      371.44     26.71 o 
  -7  10   1     1255.98     1164.39     41.29 o 
  -6  10   1      593.61      567.17     29.17 o 
  -5  10   1      184.35      186.42     17.04 o 
  -4  10   1        5.20        3.69     10.19 o 
  -3  10   1      447.32      458.24     22.84 o 
  -2  10   1      232.45      221.04     17.39 o 
  -1  10   1        0.42        5.80      5.10 o 
   0  10   1        1.70        2.46      5.27 o 
   1  10   1       24.92       33.74      7.03 o 
   2  10   1        4.87       12.12      6.50 o 
   3  10   1       11.05       20.91      7.03 o 
   4  10   1       54.58       34.61     10.02 o 
   5  10   1      334.66      316.97     22.67 o 
   6  10   1     1467.06     1481.89     44.98 o 
   7  10   1      352.98      361.77     25.48 o 
   8  10   1      153.90      146.71     17.92 o 
   9  10   1        5.43       21.08      9.49 o 
  10  10   1        0.01        2.99     10.19 o 
  11  10   1       19.61       23.37     13.18 o 
  12  10   1       40.86       81.53     19.68 o 
 -12  11   1        2.03       29.34      9.66 o 
 -11  11   1      135.28      186.25     22.49 o 
 -10  11   1        0.65        4.74     14.58 o 
  -9  11   1      601.66      674.35     34.97 o 
  -8  11   1       97.78       81.70     16.52 o 
  -7  11   1      187.98      194.33     19.85 o 
  -6  11   1      106.29       82.41     15.46 o 
  -5  11   1     1004.35      992.38     37.95 o 
  -4  11   1      517.24      524.12     26.00 o 
  -3  11   1      150.93      132.66     16.16 o 
  -2  11   1       13.05        6.68      8.79 o 
  -1  11   1      100.53       99.62     12.47 o 
   0  11   1      505.76      421.34     24.25 o 
   1  11   1      266.26      266.72     18.80 o 
   2  11   1      124.33      133.53     13.70 o 
   3  11   1      487.71      520.43     26.18 o 
   4  11   1        4.40        1.05      8.26 o 
   5  11   1        1.56       14.41      7.73 o 
   6  11   1       93.37       96.46     14.41 o 
   7  11   1       50.54       57.63     13.18 o 
   8  11   1       21.52       30.40     12.47 o 
   9  11   1      186.25      213.13     22.14 o 
  10  11   1       44.98       33.91     17.92 o 
  11  11   1        0.01        7.03     13.35 o 
  12  11   1       56.92       75.55     17.04 o 
 -12  12   1       21.15       23.02     14.76 o 
 -11  12   1       52.73       74.67     16.87 o 
 -10  12   1      116.20      104.02     23.72 o 
  -9  12   1      122.76      134.94     20.38 o 
  -8  12   1        7.22       15.64     10.89 o 
  -7  12   1      235.51      212.25     21.61 o 
  -6  12   1       81.93       88.91     16.52 o 
  -5  12   1      287.19      258.81     21.79 o 
  -4  12   1      667.45      674.35     31.98 o 
  -3  12   1      413.26      324.70     23.37 o 
  -2  12   1      693.84      678.22     29.87 o 
  -1  12   1     1052.97     1066.52     36.72 o 
   0  12   1      630.61      616.54     28.46 o 
   1  12   1      418.92      345.26     23.02 o 
   2  12   1     1140.69     1065.82     38.30 o 
   3  12   1      206.60      198.02     17.57 o 
   4  12   1       95.06       93.83     14.76 o 
   5  12   1       34.93       28.99     11.77 o 
   6  12   1       14.34       10.19      9.66 o 
   7  12   1      372.66      383.21     28.64 o 
   8  12   1      143.47      136.52     18.45 o 
   9  12   1      196.49      168.68     24.42 o 
  10  12   1      108.58      115.44     19.15 o 
  11  12   1       34.85       38.48     15.81 o 
 -11  13   1       29.27       61.67     15.46 o 
 -10  13   1       62.97      102.79     18.45 o 
  -9  13   1        0.57       11.42     11.42 o 
  -8  13   1      205.87      199.42     24.07 o 
  -7  13   1      208.64      213.13     21.79 o 
  -6  13   1      351.31      302.21     25.65 o 
  -5  13   1        2.42        3.87     11.07 o 
  -4  13   1      292.28      292.37     23.37 o 
  -3  13   1       13.11       -1.23     11.07 o 
  -2  13   1      295.81      260.74     22.49 o 
  -1  13   1      709.83      726.01     33.74 o 
   0  13   1      164.98      156.55     18.27 o 
   1  13   1        5.22       -1.05     10.02 o 
   2  13   1        0.03       16.16      8.61 o 
   3  13   1      225.11      262.85     20.38 o 
   4  13   1      193.65      212.60     19.15 o 
   5  13   1      553.01      565.06     31.10 o 
   6  13   1       13.09       21.96     10.54 o 
   7  13   1      118.38      120.01     19.50 o 
   8  13   1       65.75       43.75     16.87 o 
   9  13   1       19.66       30.05     15.81 o 
  10  13   1       43.48       64.48     19.68 o 
  11  13   1       41.04       69.05     19.33 o 
 -10  14   1       32.92       38.65     15.99 o 
  -9  14   1       36.43       58.69     15.64 o 
  -8  14   1        2.51       16.16      7.56 o 
  -7  14   1       85.36      114.91     17.39 o 
  -6  14   1      351.49      392.00     29.52 o 
  -5  14   1      246.84      260.22     22.14 o 
  -4  14   1        0.02        0.00     10.37 o 
  -3  14   1      170.56      212.07     19.50 o 
  -2  14   1     1624.08     1716.28     52.18 o 
  -1  14   1      108.49       97.87     15.81 o 
   0  14   1       61.22       61.67     14.06 o 
   1  14   1       82.82      115.61     17.04 o 
   2  14   1       64.11       67.12     14.23 o 
   3  14   1      595.71      599.50     31.28 o 
   4  14   1       80.86       90.31     15.11 o 
   5  14   1      179.02      164.81     20.03 o 
   6  14   1        2.34        4.39     11.25 o 
   7  14   1        1.95       -9.49     12.12 o 
   8  14   1        2.84      -10.02     14.76 o 
   9  14   1       31.95       37.25     15.99 o 
  10  14   1       27.83       26.36     17.57 o 
 -10  15   1        2.98       -3.87     13.18 o 
  -9  15   1        0.11      -12.83     14.06 o 
  -8  15   1      106.71      117.72     19.15 o 
  -7  15   1       47.55       26.18     17.75 o 
  -6  15   1        0.68      -12.47     12.47 o 
  -5  15   1       33.39       29.87     13.35 o 
  -4  15   1       67.97       83.46     15.99 o 
  -3  15   1      304.70      329.80     26.53 o 
  -2  15   1        0.48       -1.41     10.02 o 
  -1  15   1        1.99      -10.72     10.72 o 
   0  15   1        2.62        0.00     10.89 o 
   1  15   1        3.00       12.12      9.66 o 
   2  15   1       14.07       20.73     11.42 o 
   3  15   1      269.37      273.92     25.65 o 
   4  15   1        8.16       11.60     12.47 o 
   5  15   1        2.11      -12.65     12.65 o 
   6  15   1      102.52      114.56     20.91 o 
   7  15   1       12.94        3.34     13.18 o 
   8  15   1       83.58       63.60     17.39 o 
   9  15   1        9.76       18.80     14.23 o 
  -9  16   1        4.19       42.87     12.30 o 
  -8  16   1       12.75       14.76     14.58 o 
  -7  16   1      121.07      208.91     22.67 o 
  -6  16   1      105.82      154.27     23.72 o 
  -5  16   1      377.93      450.86     33.56 o 
  -4  16   1      188.82      169.73     20.91 o 
  -3  16   1      169.05      193.80     22.67 o 
  -2  16   1      119.22       84.69     17.92 o 
  -1  16   1       74.30       96.99     14.76 o 
   0  16   1      140.98      133.36     19.68 o 
   1  16   1      337.61      321.36     24.25 o 
   2  16   1        3.01       19.50      8.26 o 
   3  16   1       38.93       59.56     14.23 o 
   4  16   1      260.68      300.98     27.23 o 
   5  16   1      173.42      168.32     21.96 o 
   6  16   1       94.60      155.15     20.03 o 
   7  16   1      174.19      173.42     25.65 o 
   8  16   1       14.84       31.98     15.11 o 
  -7  17   1       22.97       30.05     15.64 o 
  -6  17   1        0.70        5.45     12.83 o 
  -5  17   1       62.26      100.50     15.64 o 
  -4  17   1       45.14       63.78     13.88 o 
  -3  17   1        0.04      -13.53     13.53 o 
  -2  17   1      143.38      156.03     19.33 o 
  -1  17   1       85.31       82.76     18.10 o 
   0  17   1        7.62        3.16     12.47 o 
   1  17   1        0.17      -11.25     12.83 o 
   2  17   1       91.13      101.91     17.04 o 
   3  17   1        7.66       21.44     12.83 o 
   4  17   1      145.18      198.72     23.72 o 
   5  17   1       34.90       43.93     14.41 o 
   6  17   1        1.87        5.45     12.30 o 
   7  17   1       62.70      103.14     17.57 o 
  -6  18   1       24.71       21.26     13.18 o 
  -5  18   1        2.33        5.62     12.47 o 
  -4  18   1       11.75       28.99     13.00 o 
  -3  18   1       21.91       19.50     14.93 o 
  -2  18   1       32.79       36.55     15.64 o 
  -1  18   1       19.97       34.44     16.52 o 
   0  18   1        8.98       24.07     15.46 o 
   1  18   1       56.81       82.93     19.85 o 
   2  18   1       76.66       82.23     18.10 o 
   3  18   1        0.10       -1.76     12.12 o 
   4  18   1       11.19       14.58     12.12 o 
   5  18   1        5.15       22.67     11.25 o 
  -4  19   1        0.00       13.53     10.89 o 
  -3  19   1        3.81      -16.52     16.52 o 
  -2  19   1       82.95       95.58     16.87 o 
  -1  19   1       52.18       85.57     19.15 o 
   0  19   1       55.48      107.53     19.68 o 
   1  19   1       28.95       20.56     21.79 o 
   2  19   1        3.08        7.56      8.79 o 
   3  19   1       16.29       40.24     15.99 o 
 -15   0   2       41.83       50.78     14.23 o 
 -14   0   2      224.01      220.51     27.59 o 
 -13   0   2      456.25      454.19     33.21 o 
 -12   0   2       78.69      123.87     14.76 o 
 -11   0   2       83.83       92.24     16.34 o 
 -10   0   2        0.14      -11.25     11.25 o 
  -9   0   2      246.16      236.32     18.27 o 
  -8   0   2     2763.96     2720.42     53.94 o 
  -7   0   2     1135.24     1192.33     33.03 o 
  -6   0   2        1.32        1.93      4.39 o 
  -5   0   2     2005.38     2006.19     36.19 o 
  -4   0   2     3817.84     4197.21     44.98 o 
  -3   0   2     2905.72     2929.51     33.91 o 
  -2   0   2      952.00     1287.73     21.44 o 
  -1   0   2    11415.47    12260.79     59.92 o 
   0   0   2    34191.03    33149.35    407.98 o 
   1   0   2     8775.16     9239.39     55.00 o 
   2   0   2    10815.78    10811.59     65.19 o 
   3   0   2    10118.03     9787.06     67.65 o 
   4   0   2        0.08        6.33      4.92 o 
   5   0   2     1162.21     1189.87     30.05 o 
   6   0   2       29.55       18.98      7.73 o 
   7   0   2      191.14      224.90     15.81 o 
   8   0   2      108.05       98.57     13.88 o 
   9   0   2      627.44      640.09     31.80 o 
  10   0   2        2.84       -2.46     10.19 o 
  11   0   2      463.13      476.16     30.22 o 
  12   0   2     1032.40     1105.35     45.68 o 
  13   0   2      315.65      389.01     31.80 o 
  14   0   2        1.74       11.07     12.83 o 
 -15   1   2        4.45        9.49     15.99 o 
 -14   1   2       49.48       20.56     17.22 o 
 -13   1   2       49.11       57.28     18.27 o 
 -12   1   2       12.99       22.31     13.18 o 
 -11   1   2      419.46      460.34     27.23 o 
 -10   1   2      983.83      890.47     36.02 o 
  -9   1   2     1609.13     1374.00     42.17 o 
  -8   1   2      796.04      751.13     28.64 o 
  -7   1   2      167.11      136.70     13.88 o 
  -6   1   2        2.04        1.41      5.45 o 
  -5   1   2      690.99      635.35     20.38 o 
  -4   1   2     2138.02     2105.99     33.91 o 
  -3   1   2     1402.88     1517.38     26.00 o 
  -2   1   2      779.43      906.28     18.27 o 
  -1   1   2     2207.84     2263.07     26.53 o 
   0   1   2     7424.63     7723.42     48.49 o 
   1   1   2    29651.96    26795.90    390.59 o 
   2   1   2    17071.06    15399.04    323.30 o 
   3   1   2     4060.19     4137.65     44.63 o 
   4   1   2      673.91      631.48     20.38 o 
   5   1   2      649.09      691.75     22.67 o 
   6   1   2       55.92       47.62     10.37 o 
   7   1   2       24.24       15.99      8.08 o 
   8   1   2       34.11       26.88     10.89 o 
   9   1   2      478.81      604.60     29.17 o 
  10   1   2        1.53       -1.23     11.42 o 
  11   1   2      122.11      131.95     18.62 o 
  12   1   2        0.32       -9.14     13.88 o 
  13   1   2        6.22       28.46     14.76 o 
  14   1   2        0.99       18.45     10.72 o 
 -15   2   2      129.13      153.74     25.65 o 
 -14   2   2      150.38      144.78     25.65 o 
 -13   2   2       95.74      117.02     18.45 o 
 -12   2   2      167.96      177.29     21.79 o 
 -11   2   2      977.85      972.35     40.06 o 
 -10   2   2      352.28      348.60     24.60 o 
  -9   2   2      699.87      661.35     29.17 o 
  -8   2   2        3.43        7.03      6.68 o 
  -7   2   2      446.01      384.62     19.50 o 
  -6   2   2      415.61      402.01     18.62 o 
  -5   2   2     2483.78     2542.08     39.53 o 
  -4   2   2        5.65        0.53      4.57 o 
  -3   2   2      245.34      214.89     10.89 o 
  -2   2   2     2175.11     2486.21     31.45 o 
  -1   2   2      253.10      276.56     10.19 o 
   0   2   2      312.86      271.81     10.02 o 
   1   2   2     1313.25     1293.00     22.14 o 
   2   2   2      613.17      635.87     17.39 o 
   3   2   2      261.14      383.21     14.93 o 
   4   2   2      276.62      196.09     12.65 o 
   5   2   2      350.85      263.20     14.76 o 
   6   2   2      630.79      608.11     23.19 o 
   7   2   2        6.74        0.88      8.26 o 
   8   2   2       24.59       18.45      8.96 o 
   9   2   2      474.26      446.81     25.13 o 
  10   2   2      257.12      271.99     23.90 o 
  11   2   2      158.60      198.90     19.85 o 
  12   2   2        2.01        9.14     10.54 o 
  13   2   2        4.51       13.53     13.88 o 
  14   2   2       22.04       16.69     13.18 o 
 -15   3   2       37.29       53.59     17.92 o 
 -14   3   2        9.52       29.69     17.57 o 
 -13   3   2      222.35      228.94     26.00 o 
 -12   3   2       59.09       49.90     13.00 o 
 -11   3   2      153.82      180.80     18.98 o 
 -10   3   2       36.76       32.15     12.12 o 
  -9   3   2        3.72       11.25      6.50 o 
  -8   3   2      200.44      251.08     18.27 o 
  -7   3   2     2017.26     1867.20     42.70 o 
  -6   3   2     1030.02      960.40     28.99 o 
  -5   3   2     2442.75     2423.48     40.06 o 
  -4   3   2     1930.31     1874.94     34.26 o 
  -3   3   2       27.56       23.19      5.10 o 
  -2   3   2    21840.77    19987.90    383.21 o 
  -1   3   2      296.77      309.41     11.95 o 
   0   3   2     3119.91     3002.78     33.91 o 
   1   3   2     1462.68     1699.58     27.06 o 
   2   3   2       17.21        4.92      4.04 o 
   3   3   2      143.58      106.30      9.31 o 
   4   3   2     1833.20     1752.65     35.14 o 
   5   3   2      865.15      775.73     24.77 o 
   6   3   2     1676.92     1668.48     39.53 o 
   7   3   2      362.22      380.93     20.56 o 
   8   3   2      432.28      464.56     24.77 o 
   9   3   2        2.49        3.34      8.43 o 
  10   3   2        4.31       14.93     11.07 o 
  11   3   2        0.38       20.91      9.31 o 
  12   3   2       27.39        6.15     12.83 o 
  13   3   2        0.25       -5.10     11.42 o 
  14   3   2        0.03       11.25     13.00 o 
 -15   4   2       29.16       50.43     17.39 o 
 -14   4   2      121.87      144.96     21.44 o 
 -13   4   2        0.62       11.25     13.18 o 
 -12   4   2      108.32      100.15     19.33 o 
 -11   4   2      224.72      260.57     20.91 o 
 -10   4   2        0.49       -4.74      7.73 o 
  -9   4   2        0.34       11.60      6.15 o 
  -8   4   2     1442.98     1336.05     39.88 o 
  -7   4   2        2.87        1.58      6.50 o 
  -6   4   2       63.23       73.27      9.31 o 
  -5   4   2      983.87      999.23     28.11 o 
  -4   4   2     2538.32     2624.66     39.71 o 
  -3   4   2     7055.32     7264.30     62.02 o 
  -2   4   2     7143.69     7688.27     60.09 o 
  -1   4   2     1907.22     1930.46     30.57 o 
   0   4   2        5.24        7.20      3.51 o 
   1   4   2      199.93      165.34     10.02 o 
   2   4   2       76.81       32.33      5.97 o 
   3   4   2     2261.53     2050.82     36.72 o 
   4   4   2      793.44      710.02     23.37 o 
   5   4   2        3.42        7.73      7.38 o 
   6   4   2      270.77      299.93     18.27 o 
   7   4   2     1132.98     1190.75     36.19 o 
   8   4   2      111.99      125.98     13.70 o 
   9   4   2      105.96       80.30     17.04 o 
  10   4   2       32.96       39.53     13.35 o 
  11   4   2       18.44       -8.43     12.12 o 
  12   4   2      264.03      211.72     23.19 o 
  13   4   2       15.23       18.98     12.65 o 
  14   4   2        5.75       -7.56     13.35 o 
 -14   5   2      104.33      106.30     20.56 o 
 -13   5   2       88.06       91.72     20.21 o 
 -12   5   2        0.13       16.34     10.19 o 
 -11   5   2        4.56        8.08     10.89 o 
 -10   5   2      678.02      604.95     32.51 o 
  -9   5   2      483.24      493.55     28.11 o 
  -8   5   2      153.07      139.51     14.93 o 
  -7   5   2        0.44        8.79      6.68 o 
  -6   5   2      699.15      677.51     25.83 o 
  -5   5   2       68.37       57.46      8.26 o 
  -4   5   2     2122.34     2078.93     37.42 o 
  -3   5   2      812.35      853.04     24.07 o 
  -2   5   2      179.88      243.53     12.47 o 
  -1   5   2       46.52       58.69      7.03 o 
   0   5   2        0.01       -5.10      5.10 o 
   1   5   2       57.38       45.51      6.33 o 
   2   5   2      508.02      415.19     17.04 o 
   3   5   2     2349.62     2109.15     38.48 o 
   4   5   2       58.19       42.34      7.20 o 
   5   5   2       39.70       32.51      9.14 o 
   6   5   2     1362.83     1327.09     37.07 o 
   7   5   2      755.38      667.15     29.52 o 
   8   5   2       65.18       36.19      9.66 o 
   9   5   2      161.86      134.76     16.87 o 
  10   5   2        2.71       22.31     10.54 o 
  11   5   2        0.54        0.00     10.72 o 
  12   5   2        0.56       -3.16     13.35 o 
  13   5   2       15.80        7.03     15.99 o 
  14   5   2       16.88      -15.46     16.87 o 
 -14   6   2        7.76       -7.38     15.11 o 
 -13   6   2       17.37       15.11     12.65 o 
 -12   6   2      182.22      169.55     21.96 o 
 -11   6   2      244.67      248.27     21.96 o 
 -10   6   2       52.08       32.68     12.47 o 
  -9   6   2       75.22       56.75     13.18 o 
  -8   6   2      241.38      233.16     18.27 o 
  -7   6   2       67.71       45.16     11.25 o 
  -6   6   2      255.32      249.15     17.04 o 
  -5   6   2     2110.22     2290.65     45.68 o 
  -4   6   2     3143.11     3237.87     48.32 o 
  -3   6   2      483.16      539.94     20.38 o 
  -2   6   2     1842.84     1986.33     35.14 o 
  -1   6   2      674.15      728.82     22.67 o 
   0   6   2     5808.91     6515.28     62.37 o 
   1   6   2     2216.56     2400.47     38.65 o 
   2   6   2       46.62       63.96      7.91 o 
   3   6   2      461.63      492.67     21.08 o 
   4   6   2      327.66      300.98     16.69 o 
   5   6   2       11.80       34.79      9.66 o 
   6   6   2      378.10      332.08     18.98 o 
   7   6   2      111.51      106.65     12.47 o 
   8   6   2        3.83        2.28      8.26 o 
   9   6   2        5.22        3.69     11.42 o 
  10   6   2       13.34       24.42     11.07 o 
  11   6   2       94.86       68.70     15.81 o 
  12   6   2        1.95       19.68      8.96 o 
  13   6   2       20.10       37.78     14.93 o 
 -14   7   2        0.48        0.00     13.88 o 
 -13   7   2       40.51       13.88     18.62 o 
 -12   7   2       40.80       29.87     13.53 o 
 -11   7   2      925.41      912.08     41.47 o 
 -10   7   2      348.54      327.86     26.71 o 
  -9   7   2      378.53      419.93     24.77 o 
  -8   7   2      334.74      356.33     21.96 o 
  -7   7   2      256.77      245.11     18.80 o 
  -6   7   2      193.45      189.76     15.81 o 
  -5   7   2      866.38      836.17     28.29 o 
  -4   7   2      990.76     1097.27     31.80 o 
  -3   7   2       20.83        6.85      5.45 o 
  -2   7   2     1167.90     1409.67     33.56 o 
  -1   7   2        0.60       -6.33      7.38 o 
   0   7   2       51.57       49.72      8.26 o 
   1   7   2      915.51      829.15     26.53 o 
   2   7   2      467.43      323.47     16.52 o 
   3   7   2      700.86      570.51     22.49 o 
   4   7   2      585.73      517.80     22.31 o 
   5   7   2     1110.53     1193.56     35.14 o 
   6   7   2      280.20      312.05     21.79 o 
   7   7   2      108.43      145.13     15.81 o 
   8   7   2      146.16      158.84     17.39 o 
   9   7   2      194.34      216.99     20.38 o 
  10   7   2      370.39      342.80     26.53 o 
  11   7   2       16.91       33.91      9.84 o 
  12   7   2       21.49       11.77     14.41 o 
  13   7   2        0.78      -14.41     14.41 o 
 -14   8   2        1.68      -13.18     13.18 o 
 -13   8   2       49.06       62.37     16.87 o 
 -12   8   2        0.46       -4.92     13.53 o 
 -11   8   2        0.12       -7.56     13.70 o 
 -10   8   2      340.06      342.45     25.83 o 
  -9   8   2       44.36       32.33     11.95 o 
  -8   8   2       13.75       14.76     10.54 o 
  -7   8   2      148.78      146.54     16.34 o 
  -6   8   2       36.47       18.10      9.31 o 
  -5   8   2        0.76       -7.20      7.20 o 
  -4   8   2        1.35       -4.04      7.20 o 
  -3   8   2      323.63      401.31     19.85 o 
  -2   8   2      310.68      279.54     17.57 o 
  -1   8   2     6083.20     6476.97     70.46 o 
   0   8   2     2663.99     2793.87     46.39 o 
   1   8   2       90.80       73.09     11.07 o 
   2   8   2      557.27      593.35     24.25 o 
   3   8   2       58.24       76.96     10.54 o 
   4   8   2      575.22      648.52     27.23 o 
   5   8   2      154.47      109.29     14.58 o 
   6   8   2        0.02        8.08      7.56 o 
   7   8   2      109.89      111.40     15.29 o 
   8   8   2      146.16      127.91     17.22 o 
   9   8   2       21.42       37.42     11.60 o 
  10   8   2       56.37       78.89     16.87 o 
  11   8   2       51.72       35.14     15.46 o 
  12   8   2        4.54       22.67     13.00 o 
  13   8   2       14.06       17.22     13.53 o 
 -13   9   2       56.40       62.73     17.92 o 
 -12   9   2       10.90        5.10     15.29 o 
 -11   9   2       16.51       10.89     13.88 o 
 -10   9   2      120.42      120.01     18.45 o 
  -9   9   2      268.40      259.69     23.37 o 
  -8   9   2       19.84       28.99     12.12 o 
  -7   9   2      704.72      725.66     32.15 o 
  -6   9   2      101.60       94.35     14.06 o 
  -5   9   2       69.79       75.20     11.95 o 
  -4   9   2      253.09      263.03     17.22 o 
  -3   9   2      205.11      188.35     16.16 o 
  -2   9   2       62.93       60.09      9.66 o 
  -1   9   2        1.80        5.62      5.27 o 
   0   9   2      334.77      441.90     21.61 o 
   1   9   2      396.45      402.89     20.21 o 
   2   9   2        0.07        6.68      6.50 o 
   3   9   2     1262.13     1311.63     38.65 o 
   4   9   2        0.72       -0.88      8.26 o 
   5   9   2       80.93       72.57     12.83 o 
   6   9   2      151.77      150.23     16.87 o 
   7   9   2       63.50       47.26     14.76 o 
   8   9   2       61.72       75.90     16.87 o 
   9   9   2       26.52       61.67     13.53 o 
  10   9   2       44.22       45.86     15.81 o 
  11   9   2       34.71       28.29     14.58 o 
  12   9   2        9.09        0.00     15.99 o 
 -13  10   2      138.67      189.58     24.07 o 
 -12  10   2        4.70       -1.76     13.53 o 
 -11  10   2       32.72       40.76     13.88 o 
 -10  10   2       22.96       14.93     14.58 o 
  -9  10   2       16.41       28.99     11.07 o 
  -8  10   2        0.05       28.11      9.31 o 
  -7  10   2       10.73       27.23     10.37 o 
  -6  10   2       67.61       77.13     12.65 o 
  -5  10   2     1191.03     1063.36     37.95 o 
  -4  10   2      374.16      370.21     21.44 o 
  -3  10   2      355.50      367.92     21.79 o 
  -2  10   2      507.88      525.18     25.13 o 
  -1  10   2      526.08      566.47     26.00 o 
   0  10   2      664.34      725.48     27.94 o 
   1  10   2       17.98       31.28      6.15 o 
   2  10   2     1158.14     1172.65     37.25 o 
   3  10   2       91.37       89.43     12.65 o 
   4  10   2        1.54       -9.14      9.14 o 
   5  10   2      109.10      135.64     14.93 o 
   6  10   2      173.56      174.83     18.62 o 
   7  10   2      102.77       84.16     16.69 o 
   8  10   2       15.42        9.49     11.07 o 
   9  10   2       45.74       23.54     12.30 o 
  10  10   2       60.07       70.28     15.81 o 
  11  10   2        5.38       12.12     10.54 o 
  12  10   2       11.89       28.11     15.64 o 
 -12  11   2       35.54       29.52     15.99 o 
 -11  11   2       46.30       23.90     14.76 o 
 -10  11   2        9.60       22.14     11.77 o 
  -9  11   2      485.84      468.78     30.05 o 
  -8  11   2       24.31       35.32     12.12 o 
  -7  11   2       28.16       30.40     11.60 o 
  -6  11   2      925.78      978.67     38.65 o 
  -5  11   2      305.32      286.40     22.67 o 
  -4  11   2        0.54        7.38      8.26 o 
  -3  11   2       12.59        9.14      8.79 o 
  -2  11   2       13.63       11.95     10.54 o 
  -1  11   2      361.09      403.77     23.02 o 
   0  11   2      282.59      257.41     19.68 o 
   1  11   2       50.56       34.44     11.60 o 
   2  11   2      108.96       75.73     11.95 o 
   3  11   2     1187.55     1103.42     39.53 o 
   4  11   2      907.41      947.57     36.02 o 
   5  11   2      547.04      536.07     28.46 o 
   6  11   2      769.36      759.04     35.14 o 
   7  11   2       38.41       33.38     13.18 o 
   8  11   2      128.79      103.67     20.56 o 
   9  11   2      151.16      166.04     20.03 o 
  10  11   2        0.34      -10.02     13.70 o 
  11  11   2       38.35       36.19     18.98 o 
 -12  12   2       40.18       42.34     16.16 o 
 -11  12   2       15.16       14.23     13.35 o 
 -10  12   2        2.72       18.27     12.83 o 
  -9  12   2       31.94        4.74     15.46 o 
  -8  12   2       45.06       55.00     15.11 o 
  -7  12   2      256.70      253.89     23.02 o 
  -6  12   2        0.20      -11.60     11.60 o 
  -5  12   2       83.56      107.71     14.41 o 
  -4  12   2        2.26        0.00      8.43 o 
  -3  12   2      165.35      174.83     16.34 o 
  -2  12   2      404.17      338.41     24.07 o 
  -1  12   2      112.39       67.29     13.18 o 
   0  12   2      338.29      337.35     22.49 o 
   1  12   2        1.38       -6.50      8.79 o 
   2  12   2       30.43       23.19     11.60 o 
   3  12   2       23.37       12.65     11.07 o 
   4  12   2       10.02        4.74     11.25 o 
   5  12   2      358.41      360.72     26.36 o 
   6  12   2        1.50       14.76      9.14 o 
   7  12   2        5.03       15.64     10.89 o 
   8  12   2      133.31       99.27     19.68 o 
   9  12   2       13.37       13.18     11.60 o 
  10  12   2        1.73      -10.54     13.00 o 
  11  12   2        8.38       30.40     15.81 o 
 -11  13   2       18.80       39.53     13.53 o 
 -10  13   2        0.13       -3.51     14.76 o 
  -9  13   2      115.65      101.91     18.98 o 
  -8  13   2       20.81       13.88     12.30 o 
  -7  13   2        5.39       31.98     10.54 o 
  -6  13   2      105.99       96.29     16.34 o 
  -5  13   2      184.16      213.30     19.85 o 
  -4  13   2      441.61      442.95     27.23 o 
  -3  13   2      465.18      427.14     26.88 o 
  -2  13   2       83.94       94.88     14.58 o 
  -1  13   2      310.00      297.29     23.19 o 
   0  13   2      444.64      474.58     27.94 o 
   1  13   2      230.00      225.60     20.56 o 
   2  13   2        0.89        9.66      8.08 o 
   3  13   2        5.78        7.56     10.54 o 
   4  13   2       23.80       14.23     12.65 o 
   5  13   2       38.12       33.91     13.00 o 
   6  13   2       46.16       70.28     14.06 o 
   7  13   2       28.26       34.97     13.35 o 
   8  13   2       29.12       32.33     17.04 o 
   9  13   2       10.59       15.64     13.00 o 
  10  13   2        6.86        3.69     13.88 o 
 -10  14   2        4.19       22.31     13.70 o 
  -9  14   2        7.72       -3.51     15.81 o 
  -8  14   2       14.90       34.44     11.77 o 
  -7  14   2        0.07        1.58     13.35 o 
  -6  14   2        1.07       13.35     11.07 o 
  -5  14   2       87.53       96.11     17.04 o 
  -4  14   2        1.06       14.93     10.37 o 
  -3  14   2        9.36        6.50     10.72 o 
  -2  14   2        6.93       13.00     10.89 o 
  -1  14   2       37.67       47.26     11.42 o 
   0  14   2        1.50        5.10      9.14 o 
   1  14   2       47.85       42.52     13.53 o 
   2  14   2      178.35      182.20     20.38 o 
   3  14   2      366.90      368.10     26.53 o 
   4  14   2      294.31      261.62     24.77 o 
   5  14   2      336.64      347.72     26.88 o 
   6  14   2       75.13       79.77     14.41 o 
   7  14   2       99.57      149.17     19.68 o 
   8  14   2        1.06        6.85     13.70 o 
   9  14   2       29.70       29.34     13.18 o 
  -9  15   2       40.59       64.83     16.16 o 
  -8  15   2      261.89      276.56     30.40 o 
  -7  15   2      193.31      181.15     23.54 o 
  -6  15   2        0.47       -4.74     11.95 o 
  -5  15   2      170.60      168.85     19.85 o 
  -4  15   2       54.22       24.95     16.87 o 
  -3  15   2        0.91       -1.41     10.89 o 
  -2  15   2      104.91       94.00     17.57 o 
  -1  15   2        2.12      -12.47     12.47 o 
   0  15   2       23.02       43.05     10.89 o 
   1  15   2      361.82      367.75     28.29 o 
   2  15   2      142.08      119.48     20.38 o 
   3  15   2      180.38      164.99     21.08 o 
   4  15   2       29.96       19.68     14.41 o 
   5  15   2        0.22       -6.33     11.77 o 
   6  15   2       61.79       78.89     13.88 o 
   7  15   2       37.10       12.12     15.46 o 
   8  15   2        9.54       10.89     13.35 o 
   9  15   2        5.39      -14.76     14.76 o 
  -8  16   2       61.33       20.56     17.57 o 
  -7  16   2        0.11      -10.72     15.64 o 
  -6  16   2      117.56      173.60     20.91 o 
  -5  16   2       14.79       -9.84     16.52 o 
  -4  16   2      105.60      114.21     19.50 o 
  -3  16   2       60.10       46.39     15.64 o 
  -2  16   2        0.27        4.57     10.89 o 
  -1  16   2       91.55       85.92     17.57 o 
   0  16   2       21.40       49.72     14.58 o 
   1  16   2        0.95        2.99     11.42 o 
   2  16   2        7.06       29.17      9.31 o 
   3  16   2      177.82      185.89     21.44 o 
   4  16   2        1.99       -9.84     13.18 o 
   5  16   2        6.19        5.10     11.25 o 
   6  16   2        0.51      -10.54     13.70 o 
   7  16   2        6.89       14.76     13.00 o 
   8  16   2        1.83      -13.53     14.93 o 
  -7  17   2       16.72       11.42     16.69 o 
  -6  17   2        8.84       12.83     14.23 o 
  -5  17   2        0.06       12.30     13.70 o 
  -4  17   2       35.96       18.80     16.69 o 
  -3  17   2        1.38       -3.34     12.12 o 
  -2  17   2        9.26       29.52     12.12 o 
  -1  17   2        0.34        3.34     12.83 o 
   0  17   2        0.54      -13.00     13.00 o 
   1  17   2      136.71      209.79     22.14 o 
   2  17   2      227.46      249.32     24.42 o 
   3  17   2      333.44      327.86     30.05 o 
   4  17   2       30.88       43.75     14.23 o 
   5  17   2       12.49       -1.76     15.29 o 
   6  17   2       10.34       26.36     13.35 o 
  -5  18   2       19.74       33.91     15.99 o 
  -4  18   2       66.62       75.38     18.98 o 
  -3  18   2      113.96      125.98     23.54 o 
  -2  18   2       42.71       47.79     18.10 o 
  -1  18   2       42.38       31.63     16.69 o 
   0  18   2      188.50      207.33     24.25 o 
   1  18   2      189.21      192.75     23.72 o 
   2  18   2       47.29       71.69     16.87 o 
   3  18   2       25.62       38.30     18.27 o 
   4  18   2       16.29       44.98     15.29 o 
   5  18   2       49.84       65.71     16.16 o 
  -3  19   2       21.20       34.79     15.64 o 
  -2  19   2      109.07      125.98     22.84 o 
  -1  19   2        4.82      -13.35     14.58 o 
   0  19   2       15.16       20.91     16.52 o 
   1  19   2      192.65      205.57     26.00 o 
   2  19   2       12.95        7.73     13.00 o 
 -15   1   3       10.55        5.80     15.11 o 
 -14   1   3       68.24       68.00     17.39 o 
 -13   1   3        2.51       18.98     10.19 o 
 -12   1   3       23.20       32.86     13.53 o 
 -11   1   3       38.94       37.42     10.37 o 
 -10   1   3       43.35       16.16     10.02 o 
  -9   1   3        6.76       23.90      8.43 o 
  -8   1   3      478.01      500.93     24.25 o 
  -7   1   3      291.39      289.38     18.10 o 
  -6   1   3      145.32      163.58     14.41 o 
  -5   1   3      373.44      365.11     16.87 o 
  -4   1   3     1531.38     1490.67     31.28 o 
  -3   1   3     2091.27     2346.70     36.72 o 
  -2   1   3       73.28      105.42      8.26 o 
  -1   1   3     3901.57     4649.83     46.74 o 
   0   1   3     1748.85     1939.95     30.22 o 
   1   1   3     1690.95     1889.17     30.75 o 
   2   1   3     5855.10     6470.65     59.56 o 
   3   1   3        0.12       10.37      4.74 o 
   4   1   3        0.81       -1.23      5.62 o 
   5   1   3      412.00      352.46     19.33 o 
   6   1   3      471.88      527.29     24.07 o 
   7   1   3     1186.87     1319.01     39.71 o 
   8   1   3      117.87      152.86     16.52 o 
   9   1   3      110.29      109.64     16.16 o 
  10   1   3      935.55      921.57     39.53 o 
  11   1   3       82.86       76.96     19.15 o 
  12   1   3        9.84       35.32     12.83 o 
  13   1   3        6.29       21.26     16.16 o 
  14   1   3       83.68       98.92     22.49 o 
 -15   2   3       18.02       25.13     15.81 o 
 -14   2   3        0.54        3.51     15.64 o 
 -13   2   3        4.47       15.99     10.89 o 
 -12   2   3      314.44      362.30     27.76 o 
 -11   2   3       43.29       10.37     14.41 o 
 -10   2   3      554.48      492.15     28.82 o 
  -9   2   3     1092.17      918.93     35.14 o 
  -8   2   3       13.00       17.75      8.61 o 
  -7   2   3      919.38      937.73     30.92 o 
  -6   2   3      861.63      895.04     28.29 o 
  -5   2   3       59.92       51.66      8.26 o 
  -4   2   3      473.48      428.01     17.92 o 
  -3   2   3       66.38      127.56      8.96 o 
  -2   2   3       38.48       29.34      5.97 o 
  -1   2   3     2843.87     3236.82     40.24 o 
   0   2   3     2635.57     2734.66     37.07 o 
   1   2   3     1497.09     1446.92     28.29 o 
   2   2   3        5.43       21.26      5.10 o 
   3   2   3      193.27      138.98     11.07 o 
   4   2   3       87.44      170.61     12.83 o 
   5   2   3      587.66      561.20     23.02 o 
   6   2   3      535.49      472.47     23.90 o 
   7   2   3      355.95      353.69     21.96 o 
   8   2   3       24.27       11.77     10.02 o 
   9   2   3       23.57       33.38     13.00 o 
  10   2   3      257.18      324.00     24.25 o 
  11   2   3       32.31       14.58     12.30 o 
  12   2   3        3.65      -11.95     11.95 o 
  13   2   3       11.13       17.75     15.46 o 
 -15   3   3       57.62       87.50     18.10 o 
 -14   3   3      265.00      299.75     28.46 o 
 -13   3   3       11.44       -9.66     15.29 o 
 -12   3   3      392.26      387.43     28.29 o 
 -11   3   3      314.82      305.37     24.60 o 
 -10   3   3        0.55       -3.51      8.96 o 
  -9   3   3       61.11       65.36     12.30 o 
  -8   3   3      116.14      109.29     12.83 o 
  -7   3   3      298.54      271.46     18.10 o 
  -6   3   3     2398.68     2453.35     47.97 o 
  -5   3   3     3121.66     3338.90     49.55 o 
  -4   3   3     1483.07     1465.90     33.38 o 
  -3   3   3     1406.58     1588.01     32.15 o 
  -2   3   3      135.82      105.25      9.49 o 
  -1   3   3      177.81      233.86     11.77 o 
   0   3   3       44.43       42.52      5.97 o 
   1   3   3      529.11      458.94     17.22 o 
   2   3   3      450.06      426.61     17.39 o 
   3   3   3       52.29       41.47      7.20 o 
   4   3   3      188.39      186.95     12.83 o 
   5   3   3     1071.74     1013.28     31.80 o 
   6   3   3       52.02       53.06      9.84 o 
   7   3   3       15.59       15.64      8.79 o 
   8   3   3      497.15      474.40     27.06 o 
   9   3   3       16.90       33.91     12.12 o 
  10   3   3        0.12        4.04     10.19 o 
  11   3   3        2.22      -13.35     14.23 o 
  12   3   3       45.21       36.02     16.34 o 
  13   3   3       56.18       48.49     19.50 o 
 -14   4   3       39.25       46.74     16.69 o 
 -13   4   3        5.81       32.86     10.89 o 
 -12   4   3      220.34      129.49     22.31 o 
 -11   4   3      145.54      120.18     17.04 o 
 -10   4   3       17.07       35.32      9.84 o 
  -9   4   3        9.67        8.79      9.84 o 
  -8   4   3       95.15       88.03     13.18 o 
  -7   4   3      132.42      143.90     13.18 o 
  -6   4   3      523.36      571.56     23.90 o 
  -5   4   3      327.65      303.09     17.57 o 
  -4   4   3        7.46       12.30      5.80 o 
  -3   4   3     1252.62     1247.32     29.34 o 
  -2   4   3     3677.06     3908.88     48.14 o 
  -1   4   3       26.00       73.09      8.26 o 
   0   4   3      401.53      332.78     14.93 o 
   1   4   3      415.18      442.60     17.39 o 
   2   4   3      526.31      423.80     18.27 o 
   3   4   3       10.92       -2.64      5.45 o 
   4   4   3      218.53      353.69     17.04 o 
   5   4   3      367.20      429.07     21.61 o 
   6   4   3       47.90       36.02      9.84 o 
   7   4   3        7.39       20.03      7.03 o 
   8   4   3      734.56      634.12     31.10 o 
   9   4   3      222.84      256.18     22.31 o 
  10   4   3      121.53      145.13     20.03 o 
  11   4   3        1.03        4.57     10.19 o 
  12   4   3       10.28        3.34     11.07 o 
  13   4   3       64.80       38.30     15.81 o 
 -14   5   3       40.91       97.16     18.45 o 
 -13   5   3      484.76      394.63     36.19 o 
 -12   5   3        6.16       -1.58     11.77 o 
 -11   5   3      485.54      514.81     32.15 o 
 -10   5   3       68.01       51.48     14.41 o 
  -9   5   3      557.72      567.00     28.46 o 
  -8   5   3     1274.96     1248.90     40.24 o 
  -7   5   3      819.21      741.29     28.29 o 
  -6   5   3      628.71      593.18     24.95 o 
  -5   5   3     1017.57      999.40     30.57 o 
  -4   5   3        2.44       11.77      5.62 o 
  -3   5   3      208.88      231.23     14.58 o 
  -2   5   3     2089.82     2025.69     38.30 o 
  -1   5   3     1820.97     1902.70     36.55 o 
   0   5   3      279.06      295.01     15.29 o 
   1   5   3      931.90     1159.29     29.17 o 
   2   5   3       80.90       89.08     10.02 o 
   3   5   3      115.00      100.68     10.37 o 
   4   5   3        9.16        3.16      5.62 o 
   5   5   3       61.44      112.45     11.77 o 
   6   5   3        8.20        2.81      7.73 o 
   7   5   3       14.71       -4.22      8.96 o 
   8   5   3      219.64      211.02     18.80 o 
   9   5   3      107.74       90.31     15.81 o 
  10   5   3      224.90      190.81     23.19 o 
  11   5   3       44.31       61.85     14.41 o 
  12   5   3      210.81      194.86     26.00 o 
  13   5   3      106.74       65.01     20.73 o 
 -14   6   3        0.44      -14.58     14.58 o 
 -13   6   3       29.20       51.31     14.58 o 
 -12   6   3        0.61        9.31     12.65 o 
 -11   6   3       23.85       37.07     14.06 o 
 -10   6   3      170.39      142.85     18.98 o 
  -9   6   3       16.31       11.77     12.47 o 
  -8   6   3        0.51       -4.22      8.43 o 
  -7   6   3       29.48       36.02      8.96 o 
  -6   6   3       59.91       46.21     10.37 o 
  -5   6   3      215.32      234.39     16.34 o 
  -4   6   3     1270.63     1212.36     33.91 o 
  -3   6   3      586.67      593.70     22.49 o 
  -2   6   3     3365.55     3420.60     49.55 o 
  -1   6   3      283.97      380.05     17.75 o 
   0   6   3     2559.56     2748.71     44.28 o 
   1   6   3      431.08      342.10     17.57 o 
   2   6   3     1314.35     1146.99     32.15 o 
   3   6   3      999.99      912.25     30.22 o 
   4   6   3     1654.91     1574.31     40.24 o 
   5   6   3       24.32       23.37      8.08 o 
   6   6   3      209.41      185.02     18.62 o 
   7   6   3       33.43       35.84      9.84 o 
   8   6   3      127.10      132.83     17.75 o 
   9   6   3       15.51        7.91      8.43 o 
  10   6   3       53.32       56.40     13.88 o 
  11   6   3        7.22        9.49     11.60 o 
  12   6   3        1.35        1.76     15.46 o 
  13   6   3       26.06       70.11     17.57 o 
 -14   7   3       40.50       47.97     12.65 o 
 -13   7   3       63.42       89.78     17.04 o 
 -12   7   3      285.67      269.35     27.41 o 
 -11   7   3      245.00      205.05     22.67 o 
 -10   7   3        0.44       -1.41     11.77 o 
  -9   7   3        9.16      -11.07     11.95 o 
  -8   7   3        0.56       -1.05      7.73 o 
  -7   7   3      616.20      617.25     28.99 o 
  -6   7   3       16.81       17.04      9.31 o 
  -5   7   3      926.17      824.23     30.22 o 
  -4   7   3      460.18      381.98     20.56 o 
  -3   7   3      729.59      856.56     29.17 o 
  -2   7   3      111.10      105.77     11.60 o 
  -1   7   3      523.80      502.69     22.31 o 
   0   7   3      870.38      831.96     27.23 o 
   1   7   3        0.19       20.73      6.68 o 
   2   7   3        0.48       12.30      7.56 o 
   3   7   3      385.76      425.20     21.08 o 
   4   7   3       24.17       36.19      8.26 o 
   5   7   3       61.73       43.05     13.00 o 
   6   7   3        1.50       12.47      7.20 o 
   7   7   3      139.84      169.91     17.39 o 
   8   7   3        0.49        8.79      8.79 o 
   9   7   3       12.64        0.00     11.60 o 
  10   7   3        5.33       13.53     11.25 o 
  11   7   3        7.74        9.84     11.25 o 
  12   7   3        0.01       12.47      8.96 o 
  13   7   3        1.53        0.00     15.11 o 
 -13   8   3      154.22      176.23     23.19 o 
 -12   8   3        1.75      -16.34     16.34 o 
 -11   8   3      148.82      154.80     19.50 o 
 -10   8   3        4.49       12.65     11.07 o 
  -9   8   3       15.57       37.42     12.12 o 
  -8   8   3       25.33       16.52     12.12 o 
  -7   8   3      390.85      405.17     25.13 o 
  -6   8   3     2207.25     2248.13     52.89 o 
  -5   8   3     1301.76     1260.68     38.30 o 
  -4   8   3      110.46       94.35     12.30 o 
  -3   8   3       19.46       22.67      5.27 o 
  -2   8   3      945.37     1062.48     32.15 o 
  -1   8   3     1305.33     1428.12     39.01 o 
   0   8   3        8.25       13.53      7.56 o 
   1   8   3        0.51        5.62      6.33 o 
   2   8   3      315.38      267.95     17.75 o 
   3   8   3      659.83      481.78     24.77 o 
   4   8   3     1064.06      973.58     34.61 o 
   5   8   3      582.59      569.81     27.59 o 
   6   8   3       57.12       68.52     11.60 o 
   7   8   3      579.37      570.33     30.40 o 
   8   8   3        3.73       23.54      9.66 o 
   9   8   3        4.38       -2.81      9.66 o 
  10   8   3      131.09      111.75     18.27 o 
  11   8   3      106.52      113.15     18.62 o 
  12   8   3        2.25       12.83     12.12 o 
 -13   9   3       11.99       -7.56     17.39 o 
 -12   9   3        1.51       -6.85     10.72 o 
 -11   9   3       30.00       44.63     14.93 o 
 -10   9   3        0.17       -8.79     10.89 o 
  -9   9   3      109.98      128.79     17.22 o 
  -8   9   3        4.88       23.90     11.60 o 
  -7   9   3      609.39      674.53     31.98 o 
  -6   9   3     1558.47     1543.03     46.03 o 
  -5   9   3        4.77        4.04      9.14 o 
  -4   9   3     1567.60     1535.12     43.40 o 
  -3   9   3     2758.92     2561.41     54.29 o 
  -2   9   3      834.73      736.02     29.69 o 
  -1   9   3      259.56      267.25     17.04 o 
   0   9   3       32.60       19.15      7.38 o 
   1   9   3        0.53       -1.76      6.33 o 
   2   9   3        9.23       12.83      6.50 o 
   3   9   3      257.47      275.50     19.85 o 
   4   9   3      829.98      714.94     32.51 o 
   5   9   3       65.90       28.46     13.18 o 
   6   9   3       92.15       68.00     13.00 o 
   7   9   3      151.32      176.23     20.91 o 
   8   9   3      366.23      440.49     28.46 o 
   9   9   3      148.93      113.15     19.50 o 
  10   9   3      168.78      125.98     20.21 o 
  11   9   3       29.95       41.99     14.23 o 
  12   9   3       29.88       45.68     18.10 o 
 -13  10   3       51.50       99.27     19.33 o 
 -12  10   3      113.92      160.24     20.56 o 
 -11  10   3        0.51        3.34     11.07 o 
 -10  10   3      197.27      189.58     22.14 o 
  -9  10   3       69.74       57.10     12.47 o 
  -8  10   3      204.25      205.75     21.96 o 
  -7  10   3     2171.16     2109.32     56.58 o 
  -6  10   3      102.77      102.96     17.04 o 
  -5  10   3     1011.49      999.05     37.25 o 
  -4  10   3       44.17        9.31     11.42 o 
  -3  10   3      680.72      657.84     29.69 o 
  -2  10   3      613.48      574.73     26.00 o 
  -1  10   3       38.61       56.23      9.31 o 
   0  10   3       90.66      119.48     14.58 o 
   1  10   3       12.48       21.44      8.79 o 
   2  10   3      178.85      195.03     16.34 o 
   3  10   3        6.35        3.16      8.61 o 
   4  10   3      427.33      383.74     23.54 o 
   5  10   3      238.94      252.31     20.38 o 
   6  10   3      312.56      319.78     23.72 o 
   7  10   3       20.08       33.56     13.70 o 
   8  10   3        0.99        8.61     10.54 o 
   9  10   3       19.47        4.74     14.06 o 
  10  10   3       25.36       50.60     13.70 o 
  11  10   3        9.94       20.03     13.35 o 
 -12  11   3        8.26       -7.56     15.46 o 
 -11  11   3        0.04      -15.99     15.99 o 
 -10  11   3        3.18       -1.58     13.00 o 
  -9  11   3       37.49       69.40     14.58 o 
  -8  11   3      148.94      173.07     18.80 o 
  -7  11   3      122.89      110.69     18.80 o 
  -6  11   3      484.46      418.18     27.23 o 
  -5  11   3      183.43      184.49     18.27 o 
  -4  11   3      233.91      252.66     19.85 o 
  -3  11   3        0.15        9.66      7.73 o 
  -2  11   3        0.70        8.43      8.79 o 
  -1  11   3       51.38       75.03     12.47 o 
   0  11   3      264.28      290.26     20.73 o 
   1  11   3      173.10      182.20     16.69 o 
   2  11   3       10.93       23.90      9.84 o 
   3  11   3       82.26       75.73     13.53 o 
   4  11   3      436.16      484.42     28.29 o 
   5  11   3        5.53      -11.25     11.25 o 
   6  11   3        1.59       -4.04     11.60 o 
   7  11   3       60.78       59.74     11.07 o 
   8  11   3        0.88        2.99     12.65 o 
   9  11   3       40.36        9.84     15.99 o 
  10  11   3        0.00       -1.76     13.53 o 
  11  11   3       11.85       15.11     15.64 o 
 -11  12   3      113.47      115.26     20.21 o 
 -10  12   3       79.09       97.16     18.98 o 
  -9  12   3       72.61       84.51     18.27 o 
  -8  12   3      305.44      358.79     25.65 o 
  -7  12   3       42.99       42.17     13.35 o 
  -6  12   3      126.54      101.03     17.75 o 
  -5  12   3      457.44      401.31     25.48 o 
  -4  12   3      366.28      342.45     24.42 o 
  -3  12   3        0.10        7.03      7.03 o 
  -2  12   3      156.07      127.56     16.34 o 
  -1  12   3       47.45       26.18     13.35 o 
   0  12   3       13.83        7.91      9.66 o 
   1  12   3      151.44      157.96     16.87 o 
   2  12   3       69.33       48.32     13.88 o 
   3  12   3       57.27       57.46     13.00 o 
   4  12   3       80.24       90.49     16.69 o 
   5  12   3       31.65       40.24     12.30 o 
   6  12   3       43.56       51.13     14.76 o 
   7  12   3        8.87        4.57     13.53 o 
   8  12   3       11.81       27.41     11.77 o 
   9  12   3       60.22       62.02     17.92 o 
  10  12   3       62.55       31.45     20.21 o 
 -11  13   3        7.48        1.93     14.93 o 
 -10  13   3        0.69       23.37     14.06 o 
  -9  13   3       75.60      116.49     20.03 o 
  -8  13   3       71.32      115.96     17.39 o 
  -7  13   3        0.04      -12.47     12.47 o 
  -6  13   3       37.59       25.65     14.41 o 
  -5  13   3        0.45        0.00     10.02 o 
  -4  13   3      204.50      190.29     18.80 o 
  -3  13   3      167.31      128.62     15.81 o 
  -2  13   3      160.37      146.19     16.69 o 
  -1  13   3     1180.54     1093.05     43.40 o 
   0  13   3     1057.09     1018.38     41.11 o 
   1  13   3     1024.73     1015.04     40.41 o 
   2  13   3      209.46      199.42     21.26 o 
   3  13   3        0.47       -4.04     10.89 o 
   4  13   3       82.11       68.52     15.81 o 
   5  13   3      358.47      348.95     27.41 o 
   6  13   3      196.92      178.52     22.67 o 
   7  13   3        0.13      -12.83     14.06 o 
   8  13   3       23.99       54.47     10.54 o 
   9  13   3       26.23       28.99     13.18 o 
  10  13   3       36.57       63.96     16.87 o 
 -10  14   3      210.51      210.49     25.65 o 
  -9  14   3      103.70      132.31     18.27 o 
  -8  14   3       19.92       20.21     15.46 o 
  -7  14   3        9.27       19.15     13.53 o 
  -6  14   3       32.09       27.41     13.53 o 
  -5  14   3       37.20       54.29     11.95 o 
  -4  14   3       53.87       35.32     14.41 o 
  -3  14   3       21.37       11.07     11.42 o 
  -2  14   3      199.96      223.32     20.91 o 
  -1  14   3       54.43       42.87     14.76 o 
   0  14   3        5.17       20.21      8.96 o 
   1  14   3        8.94        1.41     12.47 o 
   2  14   3       10.92       -1.41     10.72 o 
   3  14   3       12.19       11.42     14.58 o 
   4  14   3        0.40       -5.97     11.07 o 
   5  14   3        0.58       20.03     10.72 o 
   6  14   3        7.79        9.66     13.18 o 
   7  14   3       15.28       20.38     11.07 o 
   8  14   3       40.76       32.51     15.29 o 
   9  14   3        0.94       34.44     12.47 o 
  -9  15   3        3.50       -5.62     13.53 o 
  -8  15   3       53.60       48.49     16.69 o 
  -7  15   3       19.45       15.46     14.23 o 
  -6  15   3       10.08       19.68     12.65 o 
  -5  15   3      114.69      125.98     19.50 o 
  -4  15   3      254.12      266.89     24.77 o 
  -3  15   3      111.97      101.21     18.27 o 
  -2  15   3        6.66      -14.23     14.23 o 
  -1  15   3      135.76      135.12     19.68 o 
   0  15   3        1.89       13.00     10.37 o 
   1  15   3       20.02       29.34     13.53 o 
   2  15   3      162.65      180.62     21.44 o 
   3  15   3      265.02      286.40     25.48 o 
   4  15   3       69.02       93.47     16.34 o 
   5  15   3        0.37       -9.84     15.11 o 
   6  15   3       15.75       17.22     14.41 o 
   7  15   3        0.20       10.89     12.47 o 
   8  15   3       32.89       57.28     14.76 o 
  -8  16   3        0.50      -15.11     15.11 o 
  -7  16   3      114.32      133.18     21.44 o 
  -6  16   3      131.62      145.31     21.44 o 
  -5  16   3       22.56       -5.10     18.27 o 
  -4  16   3       17.30       24.60     11.07 o 
  -3  16   3       10.46       20.91     10.54 o 
  -2  16   3        8.13        4.74     12.47 o 
  -1  16   3       55.35       79.95     15.99 o 
   0  16   3      241.73      304.49     25.83 o 
   1  16   3       13.61       -4.74     15.81 o 
   2  16   3       28.78        4.92     13.88 o 
   3  16   3       98.96       95.58     17.92 o 
   4  16   3       39.37       32.33     15.64 o 
   5  16   3       78.59       77.49     17.92 o 
   6  16   3        4.83       38.48     13.88 o 
   7  16   3       57.03       65.36     17.39 o 
  -7  17   3        0.89      -16.16     16.16 o 
  -6  17   3        5.91        3.69     14.76 o 
  -5  17   3      130.45      161.30     23.90 o 
  -4  17   3       81.58      105.77     17.22 o 
  -3  17   3       16.22       25.83     12.30 o 
  -2  17   3       24.27       25.48     13.53 o 
  -1  17   3       41.53        3.34     16.16 o 
   0  17   3        1.05        6.68     13.53 o 
   1  17   3        0.04        3.34     12.83 o 
   2  17   3       27.86       24.25     15.46 o 
   3  17   3        1.71       -5.27     14.06 o 
   4  17   3       70.29      120.18     21.79 o 
   5  17   3       20.65       -5.62     16.87 o 
  -5  18   3       26.61       27.06     15.99 o 
  -4  18   3       18.48       15.11     14.93 o 
  -3  18   3        1.09       13.00     11.25 o 
  -2  18   3       21.70       20.21     15.99 o 
  -1  18   3        3.13        7.20     15.81 o 
   0  18   3        0.23        3.69     12.12 o 
   1  18   3      132.92      130.20     23.72 o 
   2  18   3        0.69       -3.69     14.23 o 
   3  18   3       17.83       26.53     16.34 o 
   4  18   3        9.57       13.70     15.29 o 
 -14   0   4       93.86      161.65     19.68 o 
 -13   0   4       25.73       42.52     12.83 o 
 -12   0   4       78.07       67.12     16.87 o 
 -11   0   4      127.44      137.93     17.22 o 
 -10   0   4        4.91        3.69      9.66 o 
  -9   0   4      629.86      611.98     30.57 o 
  -8   0   4       93.94       84.16     12.83 o 
  -7   0   4     4872.24     4961.70     70.63 o 
  -6   0   4     2291.71     2253.23     48.14 o 
  -5   0   4      740.19      672.24     24.42 o 
  -4   0   4      126.62      196.26     13.18 o 
  -3   0   4      981.85     1001.69     27.94 o 
  -2   0   4      166.24      201.36     12.12 o 
  -1   0   4     3373.88     3970.20     50.43 o 
   0   0   4      624.66      854.98     23.72 o 
   1   0   4     3300.72     3773.77     51.13 o 
   2   0   4     2254.85     2394.32     42.87 o 
   3   0   4      107.70      185.72     14.06 o 
   4   0   4     4235.28     4362.38     61.85 o 
   5   0   4      116.72       99.10     12.12 o 
   6   0   4        0.07       -3.87      7.56 o 
   7   0   4       17.84       27.41      9.49 o 
   8   0   4       40.74       58.51     11.60 o 
   9   0   4       46.49       72.39     13.88 o 
  10   0   4       31.37       35.67     11.07 o 
  11   0   4       92.97      104.90     16.87 o 
  12   0   4      256.96      252.66     26.53 o 
  13   0   4       20.91       18.80     15.11 o 
 -14   1   4       68.07       57.63     17.75 o 
 -13   1   4       13.17       41.11     12.83 o 
 -12   1   4      129.56      165.86     18.80 o 
 -11   1   4      539.32      559.09     32.86 o 
 -10   1   4     1026.16      997.47     40.24 o 
  -9   1   4      288.40      242.65     21.08 o 
  -8   1   4       42.40       56.23     11.07 o 
  -7   1   4      111.02       87.15     13.35 o 
  -6   1   4       70.45       32.86      8.61 o 
  -5   1   4        8.72        5.97      5.80 o 
  -4   1   4      485.59      530.98     20.73 o 
  -3   1   4      347.57      289.03     15.46 o 
  -2   1   4     1046.83      951.44     25.48 o 
  -1   1   4      218.00      234.92     12.83 o 
   0   1   4       93.97       71.69      8.96 o 
   1   1   4     1256.67     1235.55     29.34 o 
   2   1   4     4158.48     4384.51     56.93 o 
   3   1   4     2817.63     2858.88     49.02 o 
   4   1   4     4757.52     5053.24     66.06 o 
   5   1   4      189.39      149.00     14.76 o 
   6   1   4       38.35       23.90     11.07 o 
   7   1   4       59.71       56.23     10.89 o 
   8   1   4       37.93       28.11     13.18 o 
   9   1   4       28.83       67.29     12.65 o 
  10   1   4       39.72       55.70     17.39 o 
  11   1   4       11.24        7.91     13.70 o 
  12   1   4       30.62       24.07     17.04 o 
  13   1   4       51.40       64.13     18.80 o 
 -14   2   4      147.52      166.57     22.31 o 
 -13   2   4       78.97       92.60     17.39 o 
 -12   2   4       12.16       15.11      9.49 o 
 -11   2   4       29.05       54.82     12.47 o 
 -10   2   4        1.24        3.69      7.73 o 
  -9   2   4      416.06      373.55     23.90 o 
  -8   2   4     1362.64     1378.75     41.47 o 
  -7   2   4      872.20      894.86     32.51 o 
  -6   2   4      431.04      456.13     21.96 o 
  -5   2   4      184.62      185.54     13.70 o 
  -4   2   4      717.28      736.37     24.77 o 
  -3   2   4     1678.87     1775.49     36.72 o 
  -2   2   4        4.62        0.00      4.74 o 
  -1   2   4        0.36       10.19      6.33 o 
   0   2   4        2.66       15.81      7.03 o 
   1   2   4     2127.17     2351.45     41.29 o 
   2   2   4      782.67      882.21     26.71 o 
   3   2   4     1708.63     1879.86     40.59 o 
   4   2   4       19.86       39.18     10.02 o 
   5   2   4      153.00      152.16     15.11 o 
   6   2   4       81.73       98.04     14.23 o 
   7   2   4      265.07      287.63     22.31 o 
   8   2   4       50.66       68.70     11.95 o 
   9   2   4       28.08       32.68     10.19 o 
  10   2   4      299.70      273.40     25.30 o 
  11   2   4        1.98        7.91     12.12 o 
  12   2   4        9.37        7.03     14.58 o 
  13   2   4       49.27       58.86     16.87 o 
 -14   3   4      135.34      179.22     25.48 o 
 -13   3   4      307.50      345.96     29.34 o 
 -12   3   4       56.50       82.23     14.41 o 
 -11   3   4       13.02       29.17     10.54 o 
 -10   3   4       81.02      100.85     14.93 o 
  -9   3   4       35.33       27.41      9.66 o 
  -8   3   4        9.43        6.15     10.54 o 
  -7   3   4      533.08      484.06     26.36 o 
  -6   3   4      521.73      537.30     23.72 o 
  -5   3   4      320.86      273.75     16.69 o 
  -4   3   4        7.43       -2.99      6.68 o 
  -3   3   4      125.07      108.23     10.89 o 
  -2   3   4     3648.52     4242.72     54.12 o 
  -1   3   4      215.90      180.97     12.12 o 
   0   3   4      394.31      501.63     19.50 o 
   1   3   4      185.80      155.85     12.47 o 
   2   3   4      649.68      592.47     23.37 o 
   3   3   4        0.05        2.28      7.03 o 
   4   3   4      681.91      669.78     25.65 o 
   5   3   4       94.77       36.90     10.72 o 
   6   3   4       68.04       42.70     11.25 o 
   7   3   4      612.97      546.97     28.46 o 
   8   3   4      436.56      458.06     26.36 o 
   9   3   4        9.39        0.00     11.25 o 
  10   3   4       76.53      112.27     18.10 o 
  11   3   4        1.24       -9.66     12.47 o 
  12   3   4        0.81       -7.03     14.41 o 
  13   3   4       44.97       78.54     18.62 o 
 -14   4   4        4.13       24.07     13.70 o 
 -13   4   4       29.73       17.04     17.57 o 
 -12   4   4        0.02       24.77     11.77 o 
 -11   4   4       83.09      104.72     15.99 o 
 -10   4   4       85.49       69.58     13.70 o 
  -9   4   4      236.40      220.68     20.21 o 
  -8   4   4       52.20       52.36     10.19 o 
  -7   4   4       11.52        2.99      9.66 o 
  -6   4   4       31.34       26.71     10.19 o 
  -5   4   4      577.59      530.63     23.54 o 
  -4   4   4     1624.99     1535.12     37.42 o 
  -3   4   4      253.49      244.40     15.29 o 
  -2   4   4      743.11      771.16     25.48 o 
  -1   4   4      308.35      233.86     16.16 o 
   0   4   4      171.84      219.98     13.88 o 
   1   4   4      494.57      496.71     21.08 o 
   2   4   4       17.49       36.02      7.73 o 
   3   4   4      316.20      274.10     17.57 o 
   4   4   4      203.10      156.38     15.64 o 
   5   4   4       81.37       69.05     11.95 o 
   6   4   4        0.61        7.20      7.56 o 
   7   4   4      626.06      655.73     32.33 o 
   8   4   4      120.06      154.09     18.80 o 
   9   4   4      560.91      551.18     32.33 o 
  10   4   4      268.11      270.23     24.77 o 
  11   4   4       52.24       42.34     14.58 o 
  12   4   4       24.41        7.20     16.16 o 
  13   4   4        9.60       29.17     11.07 o 
 -14   5   4       14.09       33.91     13.88 o 
 -13   5   4      223.37      266.54     24.60 o 
 -12   5   4        1.45        1.58     11.07 o 
 -11   5   4        0.86       -8.61     10.02 o 
 -10   5   4       46.77       67.47     11.42 o 
  -9   5   4        2.21        5.97      7.73 o 
  -8   5   4      159.27      145.83     16.87 o 
  -7   5   4        9.54       22.31      7.73 o 
  -6   5   4      610.65      602.31     27.06 o 
  -5   5   4      642.55      634.82     27.06 o 
  -4   5   4      561.42      586.50     24.95 o 
  -3   5   4      247.53      355.98     18.10 o 
  -2   5   4      838.11      814.74     27.06 o 
  -1   5   4       76.66       74.50      8.26 o 
   0   5   4       45.71       30.92      8.26 o 
   1   5   4       38.71       69.05     10.19 o 
   2   5   4       25.67       37.42      8.79 o 
   3   5   4        3.03        3.34      6.33 o 
   4   5   4      162.49      143.20     13.53 o 
   5   5   4      123.94      133.18     15.64 o 
   6   5   4      236.58      228.94     18.98 o 
   7   5   4       69.95       52.18     13.18 o 
   8   5   4      391.82      422.39     28.11 o 
   9   5   4       44.08       16.69     14.41 o 
  10   5   4        3.90       24.25     12.65 o 
  11   5   4       11.96       -4.92     14.93 o 
  12   5   4       73.00       39.88     17.57 o 
 -14   6   4        5.13       -7.73     12.83 o 
 -13   6   4       21.11       21.26     16.87 o 
 -12   6   4      214.45      229.12     23.72 o 
 -11   6   4        0.05       -7.38     12.12 o 
 -10   6   4      163.37      184.49     18.80 o 
  -9   6   4      213.16      238.08     21.26 o 
  -8   6   4      896.31      945.29     37.95 o 
  -7   6   4      868.44      833.54     32.86 o 
  -6   6   4       13.98        2.99      9.14 o 
  -5   6   4       47.84       45.51     10.89 o 
  -4   6   4     1100.06     1172.65     35.14 o 
  -3   6   4       31.23       -0.88      7.38 o 
  -2   6   4      414.61      459.29     21.61 o 
  -1   6   4       26.25       77.84     10.19 o 
   0   6   4      575.74      590.36     24.77 o 
   1   6   4      247.52      318.02     18.62 o 
   2   6   4        1.84        3.34      7.03 o 
   3   6   4        0.97        2.64      9.31 o 
   4   6   4      302.01      286.75     20.03 o 
   5   6   4       40.77       57.10     10.89 o 
   6   6   4       35.24       47.44     13.00 o 
   7   6   4        1.34       10.89      9.49 o 
   8   6   4       29.54        6.50     11.07 o 
   9   6   4       17.75       11.42     13.35 o 
  10   6   4      110.68       98.39     19.68 o 
  11   6   4       10.46       28.99     13.00 o 
  12   6   4        0.03       27.76     12.47 o 
 -13   7   4       33.68       52.71     16.52 o 
 -12   7   4        0.57      -16.16     16.16 o 
 -11   7   4       82.80       76.96     17.04 o 
 -10   7   4       96.66       99.10     17.57 o 
  -9   7   4      669.26      642.55     35.32 o 
  -8   7   4     1530.79     1493.83     48.32 o 
  -7   7   4        3.34      -12.30     12.30 o 
  -6   7   4      747.55      781.36     32.51 o 
  -5   7   4      285.82      266.37     20.38 o 
  -4   7   4        0.82        0.00      8.08 o 
  -3   7   4     1091.15     1012.05     33.91 o 
  -2   7   4      191.34      213.30     17.39 o 
  -1   7   4       22.37       54.82      9.49 o 
   0   7   4     2755.64     3025.09     55.00 o 
   1   7   4     4099.63     4249.93     64.31 o 
   2   7   4     1030.36      941.95     33.38 o 
   3   7   4      596.79      465.97     23.90 o 
   4   7   4        0.29        4.04      7.20 o 
   5   7   4       18.85       11.77      8.26 o 
   6   7   4      903.57      855.50     36.19 o 
   7   7   4       10.58       13.88     11.42 o 
   8   7   4        4.46        5.45     13.70 o 
   9   7   4       19.40       -4.39     13.88 o 
  10   7   4       49.94       54.64     14.58 o 
  11   7   4        7.27        0.00     14.23 o 
  12   7   4       11.15       24.77     14.06 o 
 -13   8   4       15.48       28.11     14.93 o 
 -12   8   4       34.37       36.37     14.41 o 
 -11   8   4        1.98        7.91      9.49 o 
 -10   8   4       29.36       30.92     11.77 o 
  -9   8   4      413.49      367.57     28.29 o 
  -8   8   4      625.31      616.54     31.80 o 
  -7   8   4       35.78       26.88     11.42 o 
  -6   8   4        0.56       12.12      8.43 o 
  -5   8   4       62.58       83.28     13.53 o 
  -4   8   4        0.36       -1.93      8.43 o 
  -3   8   4       31.32       38.30     10.54 o 
  -2   8   4       22.39       39.18      8.96 o 
  -1   8   4        0.07      -10.37     10.37 o 
   0   8   4       39.25       54.29      9.31 o 
   1   8   4      144.67      140.21     15.46 o 
   2   8   4      303.65      341.04     21.96 o 
   3   8   4      140.04      131.25     16.52 o 
   4   8   4      249.33      232.46     18.27 o 
   5   8   4       15.44       38.48     11.60 o 
   6   8   4       97.15      128.97     16.52 o 
   7   8   4       68.51       52.54     15.99 o 
   8   8   4        5.68       19.85     12.12 o 
   9   8   4        3.54       10.72     10.72 o 
  10   8   4       13.47       41.64     13.00 o 
  11   8   4      176.20      160.59     22.49 o 
 -13   9   4       20.58        7.73     17.57 o 
 -12   9   4       68.28      100.33     18.27 o 
 -11   9   4        0.83      -12.65     12.65 o 
 -10   9   4       93.11      110.69     17.22 o 
  -9   9   4        6.28        4.22     10.19 o 
  -8   9   4       61.42       74.32     12.30 o 
  -7   9   4       37.33       49.55     11.95 o 
  -6   9   4       48.74       41.82     12.47 o 
  -5   9   4       96.94       63.78     14.93 o 
  -4   9   4      114.57      140.39     15.64 o 
  -3   9   4      196.40      177.64     16.87 o 
  -2   9   4       65.73       68.00     13.18 o 
  -1   9   4      187.86      195.73     16.87 o 
   0   9   4        2.24        8.79      7.03 o 
   1   9   4       16.46       11.95      9.14 o 
   2   9   4       37.33       53.41     11.95 o 
   3   9   4      234.75      233.86     18.62 o 
   4   9   4      152.22      126.68     17.04 o 
   5   9   4       18.45       37.25     10.19 o 
   6   9   4       76.22      109.11     17.22 o 
   7   9   4      121.22      143.37     17.04 o 
   8   9   4      182.84      169.20     21.44 o 
   9   9   4        5.55        8.08     11.60 o 
  10   9   4        3.00       12.12     10.54 o 
  11   9   4        1.46        9.31     16.34 o 
 -12  10   4       16.09       33.56     14.41 o 
 -11  10   4        0.00       20.73     11.95 o 
 -10  10   4        9.94       22.49     12.12 o 
  -9  10   4       98.88      100.33     16.52 o 
  -8  10   4       33.69       29.34     13.53 o 
  -7  10   4        2.28        9.14     11.25 o 
  -6  10   4       23.96        9.84     11.42 o 
  -5  10   4      981.81      962.51     38.48 o 
  -4  10   4      125.40       78.72     15.29 o 
  -3  10   4      158.64      132.66     15.81 o 
  -2  10   4        2.20        9.66      8.43 o 
  -1  10   4        0.34        3.16      7.91 o 
   0  10   4       38.13       48.67     11.25 o 
   1  10   4        5.22       17.22      8.61 o 
   2  10   4      298.18      347.19     23.54 o 
   3  10   4       38.67       29.87     13.35 o 
   4  10   4        1.72        0.00     11.07 o 
   5  10   4       24.15       35.67     12.30 o 
   6  10   4        9.11       28.46     13.18 o 
   7  10   4      183.49      178.52     21.44 o 
   8  10   4      310.19      278.31     27.23 o 
   9  10   4        1.06       20.03     10.89 o 
  10  10   4       58.59       79.07     17.75 o 
  11  10   4      227.26      242.12     27.94 o 
 -12  11   4       14.42        9.66     19.50 o 
 -11  11   4      113.52       81.35     20.56 o 
 -10  11   4      110.60      104.54     21.96 o 
  -9  11   4       97.63       67.82     16.87 o 
  -8  11   4       16.75       38.48      9.84 o 
  -7  11   4       20.29       18.10      9.14 o 
  -6  11   4       85.05       64.66     14.23 o 
  -5  11   4       18.04       -1.23     13.70 o 
  -4  11   4       18.11        8.43     10.72 o 
  -3  11   4       10.23       -1.23     10.37 o 
  -2  11   4       18.17       25.30      8.79 o 
  -1  11   4       67.40       89.96     13.35 o 
   0  11   4      177.17      217.17     20.03 o 
   1  11   4       94.29      107.88     14.41 o 
   2  11   4       57.31       71.34     13.35 o 
   3  11   4      562.07      555.05     30.40 o 
   4  11   4      195.23      158.66     17.92 o 
   5  11   4        4.14       -4.04     12.65 o 
   6  11   4      351.23      310.64     28.11 o 
   7  11   4       87.46       82.58     18.27 o 
   8  11   4      111.15      135.64     19.50 o 
   9  11   4       24.11       66.42     15.11 o 
  10  11   4        0.43      -11.25     13.70 o 
 -11  12   4       18.96       -5.62     16.34 o 
 -10  12   4       11.37       39.01     11.25 o 
  -9  12   4       82.71       58.16     19.50 o 
  -8  12   4        0.17       10.89      9.49 o 
  -7  12   4      161.38      140.74     20.38 o 
  -6  12   4       70.59       62.02     14.76 o 
  -5  12   4       77.31      102.44     15.99 o 
  -4  12   4        0.49        5.27      9.84 o 
  -3  12   4      129.41      123.87     16.52 o 
  -2  12   4      449.39      393.23     26.88 o 
  -1  12   4      120.62      134.24     16.52 o 
   0  12   4      253.64      185.19     21.96 o 
   1  12   4        9.04       -1.23     11.77 o 
   2  12   4        0.44       -1.23     11.60 o 
   3  12   4       38.45       30.40     12.83 o 
   4  12   4      121.79      121.24     20.21 o 
   5  12   4       25.70       39.01     11.95 o 
   6  12   4      352.47      309.59     29.69 o 
   7  12   4       25.53       14.58     14.58 o 
   8  12   4        0.00        0.00     13.35 o 
   9  12   4      113.62      133.89     20.73 o 
 -10  13   4       17.16       44.80     16.52 o 
  -9  13   4        2.48       17.57     11.95 o 
  -8  13   4       62.97       63.08     15.46 o 
  -7  13   4       13.57       20.56     13.53 o 
  -6  13   4        9.98        8.96     10.37 o 
  -5  13   4      227.15      193.45     23.02 o 
  -4  13   4        1.56       -5.62     11.95 o 
  -3  13   4        8.15        1.41     11.60 o 
  -2  13   4       40.84       28.11     11.07 o 
  -1  13   4       35.76        9.31     13.88 o 
   0  13   4       39.79       57.28     14.23 o 
   1  13   4        2.33        9.49     12.83 o 
   2  13   4       16.58       44.10     11.77 o 
   3  13   4      152.17      137.58     19.68 o 
   4  13   4       63.66       45.68     14.06 o 
   5  13   4       62.73       60.09     14.76 o 
   6  13   4       75.16       74.50     17.22 o 
   7  13   4       12.42        6.85     13.70 o 
   8  13   4        0.40      -16.16     16.16 o 
   9  13   4        0.00        9.66     11.42 o 
  -9  14   4       72.92       53.77     20.73 o 
  -8  14   4        2.70       -5.27     14.06 o 
  -7  14   4       58.91       53.59     15.46 o 
  -6  14   4      111.81      105.95     18.80 o 
  -5  14   4      123.66      118.95     18.80 o 
  -4  14   4       22.24       16.52     13.18 o 
  -3  14   4       41.85       51.13     11.77 o 
  -2  14   4      238.50      224.73     22.31 o 
  -1  14   4       59.83      104.54     15.81 o 
   0  14   4        7.92       20.03     12.30 o 
   1  14   4      134.80       92.95     22.67 o 
   2  14   4      117.99      127.21     19.68 o 
   3  14   4       89.34       85.22     16.87 o 
   4  14   4        0.41      -12.65     13.18 o 
   5  14   4       18.71       24.60     14.23 o 
   6  14   4        3.46        1.76     12.83 o 
   7  14   4       17.15       48.85     15.64 o 
   8  14   4        0.15        5.80     15.11 o 
  -8  15   4       46.90       83.99     16.87 o 
  -7  15   4       46.33       33.91     13.88 o 
  -6  15   4       25.83       42.87     15.29 o 
  -5  15   4       75.75       56.23     16.52 o 
  -4  15   4       10.48       -1.58     14.58 o 
  -3  15   4       34.60       31.45     12.47 o 
  -2  15   4       19.75       38.83     12.12 o 
  -1  15   4       64.08       67.82     15.64 o 
   0  15   4      142.69      137.40     21.61 o 
   1  15   4        0.01      -11.95     11.95 o 
   2  15   4       14.47        9.49     11.60 o 
   3  15   4       19.96       22.84     11.60 o 
   4  15   4      168.98      190.11     22.49 o 
   5  15   4      315.24      316.44     29.69 o 
   6  15   4       20.47       60.27     15.81 o 
   7  15   4        9.30        5.80     14.41 o 
  -7  16   4       40.56       56.93     16.69 o 
  -6  16   4        0.86       -5.45     13.00 o 
  -5  16   4       20.18        3.51     15.11 o 
  -4  16   4      102.78       79.24     18.27 o 
  -3  16   4        4.54       27.06     12.12 o 
  -2  16   4       11.97        8.26     12.12 o 
  -1  16   4       73.54       81.18     16.34 o 
   0  16   4        0.77        3.34     11.77 o 
   1  16   4        0.15       10.02     10.02 o 
   2  16   4        0.38      -11.95     14.41 o 
   3  16   4       12.09        7.03     12.65 o 
   4  16   4       16.89       21.61     13.18 o 
   5  16   4        0.05       -3.69     14.93 o 
   6  16   4       12.58       17.39     13.00 o 
  -6  17   4        0.86        3.87     13.70 o 
  -5  17   4       10.67       24.60     13.18 o 
  -4  17   4        7.45       -9.14     12.83 o 
  -3  17   4        8.73       21.79      9.84 o 
  -2  17   4        3.74        3.51     12.65 o 
  -1  17   4       25.51       30.22     16.16 o 
   0  17   4        0.40        0.00     12.30 o 
   1  17   4        7.83        7.20     14.41 o 
   2  17   4       63.53       69.40     18.10 o 
   3  17   4       55.72       63.43     22.14 o 
   4  17   4       47.56       40.24     20.21 o 
  -3  18   4       74.76      118.07     21.26 o 
  -2  18   4       22.92       28.82     15.11 o 
  -1  18   4        9.67       20.91     13.88 o 
   0  18   4       37.26       26.71     18.27 o 
   1  18   4       26.48       26.88     15.11 o 
 -14   1   5        1.23       -1.93     12.83 o 
 -13   1   5      154.81      120.71     22.14 o 
 -12   1   5       34.75       39.53     12.30 o 
 -11   1   5        0.42        4.39      9.14 o 
 -10   1   5        4.97        4.04     10.02 o 
  -9   1   5      148.52      160.24     17.75 o 
  -8   1   5      732.76      763.08     32.68 o 
  -7   1   5       65.78       96.11     13.00 o 
  -6   1   5      557.78      485.47     26.53 o 
  -5   1   5        8.72        4.39      7.91 o 
  -4   1   5      885.39      809.64     28.46 o 
  -3   1   5     1030.16      872.37     28.82 o 
  -2   1   5      360.33      464.21     20.91 o 
  -1   1   5      696.87      831.61     26.18 o 
   0   1   5      920.84     1023.12     30.22 o 
   1   1   5       63.61       69.23      9.84 o 
   2   1   5       17.05       22.84      9.31 o 
   3   1   5        1.93       -8.26      8.26 o 
   4   1   5        5.40       20.56      8.08 o 
   5   1   5       27.57       41.64     10.54 o 
   6   1   5      154.33      163.40     17.92 o 
   7   1   5       20.43        3.69     10.37 o 
   8   1   5       14.88       59.21     11.77 o 
   9   1   5      130.62      159.54     20.91 o 
  10   1   5      107.88      125.45     20.38 o 
  11   1   5       13.49       -1.76     15.64 o 
  12   1   5        8.97       -1.93     15.64 o 
 -14   2   5       45.80       56.75     17.92 o 
 -13   2   5       65.88      100.68     18.45 o 
 -12   2   5       65.68       65.36     17.75 o 
 -11   2   5       61.65       67.12     13.18 o 
 -10   2   5       95.57      128.44     15.64 o 
  -9   2   5       76.48       68.70     15.46 o 
  -8   2   5       26.28       30.40      8.43 o 
  -7   2   5      362.59      379.70     23.02 o 
  -6   2   5       45.55       65.01     12.30 o 
  -5   2   5       57.32       92.42     11.77 o 
  -4   2   5        0.18       -6.68      6.68 o 
  -3   2   5     1074.14     1303.02     34.97 o 
  -2   2   5       20.84       63.25      9.84 o 
  -1   2   5      540.97      758.16     26.00 o 
   0   2   5      770.78      869.38     28.29 o 
   1   2   5     1667.39     1663.74     39.88 o 
   2   2   5     1447.97     1465.19     37.78 o 
   3   2   5     1076.62     1134.70     35.32 o 
   4   2   5      451.67      416.77     24.07 o 
   5   2   5      356.73      363.53     22.14 o 
   6   2   5        5.55        4.39      9.66 o 
   7   2   5      120.58       91.19     15.99 o 
   8   2   5       29.31       39.88     13.35 o 
   9   2   5       59.05       60.79     15.46 o 
  10   2   5        0.39       12.65      9.66 o 
  11   2   5        0.16        0.00     11.95 o 
  12   2   5       57.10       63.78     19.33 o 
 -14   3   5        4.81       15.29     13.53 o 
 -13   3   5        1.50       22.84     14.41 o 
 -12   3   5       22.79       32.15     13.35 o 
 -11   3   5        0.03        5.97      7.73 o 
 -10   3   5      232.66      242.82     23.02 o 
  -9   3   5        0.01        4.92      8.43 o 
  -8   3   5       84.42       88.20     12.47 o 
  -7   3   5        0.31       12.65      8.61 o 
  -6   3   5        0.06        2.99      7.38 o 
  -5   3   5      140.71      143.02     14.41 o 
  -4   3   5      237.56      175.88     15.81 o 
  -3   3   5      338.28      305.55     17.75 o 
  -2   3   5     2323.36     2467.76     47.79 o 
  -1   3   5      250.07      325.40     18.62 o 
   0   3   5      323.90      280.77     16.34 o 
   1   3   5      682.43      717.57     27.41 o 
   2   3   5       45.06       42.70     10.02 o 
   3   3   5      310.53      284.46     18.45 o 
   4   3   5      167.35      160.24     15.81 o 
   5   3   5       42.00       54.47     12.47 o 
   6   3   5       80.48       60.27     12.65 o 
   7   3   5      519.68      464.74     28.11 o 
   8   3   5      339.94      328.57     26.18 o 
   9   3   5        7.83       20.56     13.18 o 
  10   3   5        5.32        1.58     13.70 o 
  11   3   5       30.81       36.55     13.18 o 
  12   3   5        0.06        3.87     14.23 o 
 -14   4   5       33.21       48.32     17.75 o 
 -13   4   5       16.03       -5.27     15.46 o 
 -12   4   5       91.29       99.80     20.56 o 
 -11   4   5        0.21      -11.77     11.77 o 
 -10   4   5      135.60      135.64     17.04 o 
  -9   4   5      400.89      389.54     25.83 o 
  -8   4   5      103.35      109.11     14.58 o 
  -7   4   5      218.69      218.05     17.57 o 
  -6   4   5      638.30      652.74     29.69 o 
  -5   4   5       39.40       23.54      9.84 o 
  -4   4   5      832.09      772.39     29.34 o 
  -3   4   5        5.40       10.19      6.33 o 
  -2   4   5      775.12     1023.83     31.98 o 
  -1   4   5      207.81      197.49     15.11 o 
   0   4   5      235.15      309.06     18.27 o 
   1   4   5        0.06        9.31      8.79 o 
   2   4   5      384.40      534.14     24.42 o 
   3   4   5       22.50       14.93      9.14 o 
   4   4   5       58.63       31.98      9.31 o 
   5   4   5      302.54      206.80     18.62 o 
   6   4   5        0.31        4.74     11.60 o 
   7   4   5       98.97       82.23     13.88 o 
   8   4   5       63.92       60.44     15.99 o 
   9   4   5      104.09      106.13     18.62 o 
  10   4   5       15.28       19.50     12.65 o 
  11   4   5        0.76        1.76     13.18 o 
  12   4   5       11.97       17.22     15.29 o 
 -13   5   5      132.85      103.31     21.96 o 
 -12   5   5       36.47       25.13     16.69 o 
 -11   5   5       71.45       76.96     17.04 o 
 -10   5   5       29.46       32.68     13.00 o 
  -9   5   5        1.08       18.27      7.38 o 
  -8   5   5       14.42        4.92     11.42 o 
  -7   5   5      109.95       93.12     14.76 o 
  -6   5   5      202.33      155.67     17.22 o 
  -5   5   5      197.89      199.07     16.34 o 
  -4   5   5      192.38      175.70     15.64 o 
  -3   5   5       20.33       17.75      6.68 o 
  -2   5   5      335.69      280.60     20.03 o 
  -1   5   5     1330.31     1246.27     35.49 o 
   0   5   5      525.27      475.45     22.14 o 
   1   5   5       42.22       43.57     10.72 o 
   2   5   5      350.88      456.48     23.37 o 
   3   5   5       33.69       48.85     11.07 o 
   4   5   5       74.32       58.16     12.47 o 
   5   5   5      245.21      276.21     21.08 o 
   6   5   5      117.70      128.44     15.29 o 
   7   5   5       68.15       98.75     15.81 o 
   8   5   5      132.47      159.19     20.73 o 
   9   5   5      381.56      326.98     27.76 o 
  10   5   5       19.39       46.39     13.35 o 
  11   5   5       38.98       61.14     15.64 o 
 -13   6   5       70.07       79.77     17.75 o 
 -12   6   5       84.92       89.08     20.03 o 
 -11   6   5      470.96      433.11     32.15 o 
 -10   6   5      415.63      382.51     28.99 o 
  -9   6   5      195.38      152.69     20.38 o 
  -8   6   5       54.77       50.08     13.18 o 
  -7   6   5       10.06       12.83      9.84 o 
  -6   6   5      408.25      401.31     24.42 o 
  -5   6   5      601.13      636.05     28.64 o 
  -4   6   5        0.73       -4.92      8.08 o 
  -3   6   5      297.29      280.25     19.68 o 
  -2   6   5      169.55      184.49     14.93 o 
  -1   6   5       75.22       84.69     13.35 o 
   0   6   5        7.65        5.45      8.43 o 
   1   6   5      142.99      162.17     14.76 o 
   2   6   5       38.92       30.22     11.25 o 
   3   6   5       53.04       61.32     12.83 o 
   4   6   5      472.30      399.02     24.42 o 
   5   6   5      174.35      229.47     20.73 o 
   6   6   5        2.05        1.23      9.66 o 
   7   6   5       65.57       63.08     11.77 o 
   8   6   5        8.00       26.18     11.25 o 
   9   6   5      181.28      171.14     22.84 o 
  10   6   5        2.82        5.10     13.53 o 
  11   6   5        9.70        5.45     14.58 o 
 -13   7   5       41.44       37.95     16.34 o 
 -12   7   5       56.98       58.16     17.04 o 
 -11   7   5       74.36       91.19     15.11 o 
 -10   7   5       18.10       19.68     11.25 o 
  -9   7   5       31.13       49.02     12.30 o 
  -8   7   5       81.83       95.23     15.46 o 
  -7   7   5      153.61      126.68     17.92 o 
  -6   7   5       88.21       94.88     15.11 o 
  -5   7   5       60.78       60.62     14.58 o 
  -4   7   5      796.20      807.18     33.38 o 
  -3   7   5       49.11       36.90     11.25 o 
  -2   7   5       28.84       29.17      9.49 o 
  -1   7   5      485.10      504.62     25.83 o 
   0   7   5      473.22      559.44     26.88 o 
   1   7   5      677.32      705.63     29.52 o 
   2   7   5        0.10       -5.10      7.56 o 
   3   7   5      247.73      314.33     22.14 o 
   4   7   5      135.03       98.92     15.46 o 
   5   7   5        3.03        3.69      9.14 o 
   6   7   5      203.67      239.66     21.96 o 
   7   7   5      555.13      595.64     34.09 o 
   8   7   5        8.96       25.48      9.66 o 
   9   7   5       35.04       30.75     13.18 o 
  10   7   5        1.88        0.00     12.83 o 
  11   7   5        6.99       -1.93     15.99 o 
 -12   8   5       34.03       20.03     14.58 o 
 -11   8   5       25.97       15.11     14.06 o 
 -10   8   5       30.18       46.91     12.65 o 
  -9   8   5      138.46      185.19     19.68 o 
  -8   8   5       46.47       13.70     15.11 o 
  -7   8   5        6.88       23.02      9.84 o 
  -6   8   5       98.04      105.95     16.34 o 
  -5   8   5       11.09       31.98      9.14 o 
  -4   8   5       49.43       46.03     12.30 o 
  -3   8   5      363.85      319.78     22.84 o 
  -2   8   5      528.37      480.55     25.65 o 
  -1   8   5      288.36      338.93     22.31 o 
   0   8   5      275.91      321.36     21.79 o 
   1   8   5       49.54       60.27     13.35 o 
   2   8   5      137.10       94.88     15.29 o 
   3   8   5      325.79      308.36     24.42 o 
   4   8   5      155.76      134.06     17.75 o 
   5   8   5       36.74       45.68     12.47 o 
   6   8   5        9.40       21.61     10.89 o 
   7   8   5      570.13      556.28     33.38 o 
   8   8   5        4.61       20.21     12.83 o 
   9   8   5       40.12       40.24     16.34 o 
  10   8   5        0.38       18.10     13.70 o 
  11   8   5       57.27       34.97     17.75 o 
 -12   9   5       77.27       93.83     21.26 o 
 -11   9   5       88.45       75.20     18.27 o 
 -10   9   5        1.18        6.50     10.37 o 
  -9   9   5       70.28       60.97     15.64 o 
  -8   9   5       94.36       72.74     16.87 o 
  -7   9   5       14.95       10.72     13.70 o 
  -6   9   5     1885.26     1907.79     55.70 o 
  -5   9   5      190.64      223.85     20.38 o 
  -4   9   5     1547.32     1601.36     47.62 o 
  -3   9   5      190.46      208.74     18.27 o 
  -2   9   5      154.73      138.45     17.75 o 
  -1   9   5       91.24       59.39     12.65 o 
   0   9   5       53.28       40.94     11.60 o 
   1   9   5       56.89       56.23     11.77 o 
   2   9   5       63.65       54.47     11.95 o 
   3   9   5      131.22       90.49     14.23 o 
   4   9   5      246.88      303.44     25.30 o 
   5   9   5      442.10      395.33     30.05 o 
   6   9   5      165.39      164.46     20.03 o 
   7   9   5       17.63       19.68     11.77 o 
   8   9   5      114.54      152.16     18.45 o 
   9   9   5       96.45       78.19     23.90 o 
  10   9   5        5.78       11.25     14.41 o 
 -12  10   5       30.87       40.94     18.80 o 
 -11  10   5       16.64        9.14     13.18 o 
 -10  10   5        0.02       -6.85     14.06 o 
  -9  10   5        7.37      -14.23     14.23 o 
  -8  10   5       53.22       41.99     14.58 o 
  -7  10   5      288.35      253.36     23.54 o 
  -6  10   5        0.05       18.80     10.02 o 
  -5  10   5       92.28       93.83     15.11 o 
  -4  10   5      336.10      323.30     25.83 o 
  -3  10   5      158.35      124.05     17.22 o 
  -2  10   5      291.66      266.37     22.14 o 
  -1  10   5      639.79      534.32     29.52 o 
   0  10   5      203.85      166.74     18.98 o 
   1  10   5       13.28        2.46     11.60 o 
   2  10   5      124.04      138.28     18.10 o 
   3  10   5       93.08       97.34     14.93 o 
   4  10   5      180.26      199.42     20.73 o 
   5  10   5     1023.69      966.20     41.82 o 
   6  10   5      126.99      184.84     20.21 o 
   7  10   5       22.36       30.05     12.30 o 
   8  10   5        1.41       -1.76     13.70 o 
   9  10   5       18.17       14.41     16.16 o 
  10  10   5       68.46       75.55     19.33 o 
 -11  11   5       35.03        9.49     20.21 o 
 -10  11   5        0.16      -15.29     15.29 o 
  -9  11   5        5.06       18.45     14.06 o 
  -8  11   5       77.79      101.03     18.80 o 
  -7  11   5       83.21      104.54     17.04 o 
  -6  11   5        9.37        5.62     10.19 o 
  -5  11   5      291.97      284.11     23.37 o 
  -4  11   5      283.76      336.65     25.13 o 
  -3  11   5       37.34       43.75     14.41 o 
  -2  11   5       58.01       49.37     15.29 o 
  -1  11   5      252.96      297.29     22.14 o 
   0  11   5      328.56      392.52     26.53 o 
   1  11   5       39.58       69.40     14.06 o 
   2  11   5       65.43       69.75     11.95 o 
   3  11   5       75.91       73.44     16.34 o 
   4  11   5       51.54       45.33     12.65 o 
   5  11   5       33.53       44.63     14.58 o 
   6  11   5        3.58        1.58     13.35 o 
   7  11   5       26.46       20.03     12.12 o 
   8  11   5        1.58      -15.46     15.46 o 
   9  11   5       30.99       20.73     18.98 o 
 -10  12   5      106.77       78.19     20.91 o 
  -9  12   5        2.21      -14.58     14.58 o 
  -8  12   5       25.36       36.55     14.41 o 
  -7  12   5        0.85        4.74     11.95 o 
  -6  12   5       40.41       49.90     13.53 o 
  -5  12   5      212.27      175.88     21.08 o 
  -4  12   5       30.95       52.18     12.12 o 
  -3  12   5        0.10        0.00      9.49 o 
  -2  12   5      106.93       71.86     17.22 o 
  -1  12   5        2.86      -11.25     11.25 o 
   0  12   5      176.62      205.92     21.79 o 
   1  12   5      782.95      807.71     38.13 o 
   2  12   5      158.87      143.37     20.91 o 
   3  12   5       49.54       56.58     13.00 o 
   4  12   5       65.56       36.19     17.39 o 
   5  12   5       77.59       47.26     16.34 o 
   6  12   5       67.28       81.18     17.75 o 
   7  12   5       33.83       31.45     14.76 o 
   8  12   5        1.70        9.31     13.53 o 
  -9  13   5      223.03      266.19     27.23 o 
  -8  13   5      149.96      126.33     21.08 o 
  -7  13   5       53.46       58.51     17.75 o 
  -6  13   5        2.26       -4.74     12.83 o 
  -5  13   5        0.09        7.73     10.54 o 
  -4  13   5        0.00       -1.58     10.89 o 
  -3  13   5       57.88       58.86     14.23 o 
  -2  13   5        1.79       15.99     11.07 o 
  -1  13   5       88.82       72.21     16.69 o 
   0  13   5       12.20       27.59     12.47 o 
   1  13   5      303.04      292.37     28.64 o 
   2  13   5       89.67       83.99     17.75 o 
   3  13   5       12.91        3.16     12.65 o 
   4  13   5        4.72       27.23     10.89 o 
   5  13   5       18.25       21.61     13.70 o 
   6  13   5        0.09      -12.30     14.06 o 
   7  13   5        1.79        3.69     14.41 o 
   8  13   5        1.69       17.57     12.12 o 
  -9  14   5       55.25       40.94     19.33 o 
  -8  14   5       12.39       35.14     13.00 o 
  -7  14   5       57.08       39.01     15.99 o 
  -6  14   5        0.48        0.00     13.18 o 
  -5  14   5        0.26       11.60     10.02 o 
  -4  14   5       50.90       48.14     14.76 o 
  -3  14   5        4.37        7.91     14.41 o 
  -2  14   5       72.14       59.04     14.93 o 
  -1  14   5       39.72       -4.57     14.93 o 
   0  14   5       56.65       34.09     14.58 o 
   1  14   5        7.63       25.13     13.18 o 
   2  14   5      370.66      293.07     29.69 o 
   3  14   5       45.69       32.86     15.29 o 
   4  14   5       48.54       13.53     14.58 o 
   5  14   5       72.67       91.89     18.27 o 
   6  14   5        0.00       18.45     13.35 o 
   7  14   5        0.00        1.93     10.72 o 
  -7  15   5        6.85        7.56     13.53 o 
  -6  15   5       36.80       59.74     14.41 o 
  -5  15   5       13.68        5.27     12.47 o 
  -4  15   5      270.95      308.18     27.76 o 
  -3  15   5       67.00       38.65     15.81 o 
  -2  15   5        1.89       -6.68     12.47 o 
  -1  15   5      175.65      158.84     20.73 o 
   0  15   5       40.56       49.90     15.29 o 
   1  15   5       45.37       -1.76     16.87 o 
   2  15   5        1.02       20.56     12.65 o 
   3  15   5        5.49        1.76     12.30 o 
   4  15   5       31.72       23.54     15.99 o 
   5  15   5        0.19       -1.93     15.11 o 
  -6  16   5       36.51       53.94     18.10 o 
  -5  16   5       24.17       24.25     14.58 o 
  -4  16   5       31.67       47.44     16.34 o 
  -3  16   5       24.98       17.92     18.45 o 
  -2  16   5        0.03      -12.83     12.83 o 
  -1  16   5       46.03       62.02     15.46 o 
   0  16   5       15.92       19.50     13.70 o 
   1  16   5        3.93       23.37     13.35 o 
   2  16   5      244.60      227.89     28.82 o 
   3  16   5      136.21      182.91     22.14 o 
   4  16   5       19.26       53.77     14.58 o 
  -4  17   5       16.61       11.77     15.11 o 
  -3  17   5       32.07       36.37     18.80 o 
  -2  17   5       62.09       60.62     16.34 o 
  -1  17   5       29.44       22.67     15.99 o 
   0  17   5        0.59       -9.49     14.06 o 
   1  17   5        0.89       -5.80     13.70 o 
   2  17   5        2.65       31.10     11.25 o 
 -13   0   6        3.88      -17.39     17.39 o 
 -12   0   6      157.75      155.50     21.26 o 
 -11   0   6        0.34       -1.58     12.65 o 
 -10   0   6      186.23      206.10     21.08 o 
  -9   0   6     1630.89     1610.85     53.41 o 
  -8   0   6      321.38      378.99     27.59 o 
  -7   0   6      269.16      317.32     22.67 o 
  -6   0   6      472.54      536.25     27.76 o 
  -5   0   6      222.51      261.27     21.08 o 
  -4   0   6      693.91      733.74     30.57 o 
  -3   0   6     2175.98     2153.43     49.02 o 
  -2   0   6      744.43      659.07     27.94 o 
  -1   0   6      695.15      668.20     27.23 o 
   0   0   6      481.06      505.15     23.90 o 
   1   0   6       68.59       74.85     10.89 o 
   2   0   6      408.70      350.88     22.49 o 
   3   0   6        8.08       17.57      8.43 o 
   4   0   6      339.18      334.89     22.84 o 
   5   0   6      542.02      512.18     29.87 o 
   6   0   6      979.16      976.91     39.71 o 
   7   0   6      527.86      556.81     32.68 o 
   8   0   6      130.82      181.50     20.56 o 
   9   0   6       14.89       17.57     12.83 o 
  10   0   6       33.29       50.08     18.45 o 
  11   0   6       61.64       76.78     18.27 o 
 -13   1   6       51.11       34.79     17.57 o 
 -12   1   6        0.18       -6.85     11.95 o 
 -11   1   6       59.97       68.88     14.93 o 
 -10   1   6      358.90      325.23     26.88 o 
  -9   1   6      118.03       70.98     18.45 o 
  -8   1   6       12.38       12.47     11.60 o 
  -7   1   6        2.60        3.51      8.79 o 
  -6   1   6      566.91      531.86     27.94 o 
  -5   1   6      544.67      572.09     27.76 o 
  -4   1   6       26.83       29.34      8.26 o 
  -3   1   6       12.55        4.74     10.02 o 
  -2   1   6        6.94       10.19      7.38 o 
  -1   1   6      131.38      132.31     12.47 o 
   0   1   6      100.01      134.59     14.58 o 
   1   1   6      206.50      266.54     18.27 o 
   2   1   6      238.12      233.69     18.62 o 
   3   1   6        0.21       -5.27      9.84 o 
   4   1   6       34.46       46.39     11.77 o 
   5   1   6       13.62       14.23      9.66 o 
   6   1   6        3.84        5.10     12.30 o 
   7   1   6        5.41       17.75     10.72 o 
   8   1   6       87.57       93.12     19.68 o 
   9   1   6        5.10        4.74     11.42 o 
  10   1   6        6.94       22.49     12.12 o 
  11   1   6        4.80      -14.23     14.23 o 
 -13   2   6      121.79      158.66     20.38 o 
 -12   2   6      118.10      126.16     20.56 o 
 -11   2   6        0.03        1.58     11.07 o 
 -10   2   6        5.38      -11.95     11.95 o 
  -9   2   6       68.72       51.31     14.93 o 
  -8   2   6      280.03      281.13     23.72 o 
  -7   2   6      456.40      452.96     26.36 o 
  -6   2   6       55.06       47.26     10.54 o 
  -5   2   6        3.61       -5.27      9.31 o 
  -4   2   6      160.06      165.34     15.46 o 
  -3   2   6       31.82       52.71     10.72 o 
  -2   2   6      410.29      454.55     23.19 o 
  -1   2   6       81.07      102.61     11.25 o 
   0   2   6       29.15       53.59     12.47 o 
   1   2   6        4.46       23.19      9.84 o 
   2   2   6       15.13       25.13      8.26 o 
   3   2   6      918.73     1011.00     36.72 o 
   4   2   6      766.40      744.63     32.68 o 
   5   2   6      541.01      517.10     28.64 o 
   6   2   6       20.57       14.06     12.83 o 
   7   2   6      184.99      182.20     20.56 o 
   8   2   6       11.95       17.92     14.23 o 
   9   2   6        3.54       20.91     11.25 o 
  10   2   6        3.50        5.27     13.88 o 
  11   2   6       11.99       41.47     11.95 o 
 -13   3   6      107.55       85.74     21.79 o 
 -12   3   6        8.68       15.46     13.70 o 
 -11   3   6       29.82       15.99     16.34 o 
 -10   3   6      117.55      118.07     17.39 o 
  -9   3   6      293.73      335.59     24.25 o 
  -8   3   6      157.50      166.92     17.92 o 
  -7   3   6      560.99      535.72     27.41 o 
  -6   3   6      520.08      554.87     28.82 o 
  -5   3   6       52.44       45.51     11.95 o 
  -4   3   6        1.71       15.11      8.43 o 
  -3   3   6      309.53      300.45     19.15 o 
  -2   3   6     1132.79     1117.30     36.55 o 
  -1   3   6       76.05       89.61     12.12 o 
   0   3   6       48.91       45.33     10.54 o 
   1   3   6      307.86      383.91     21.96 o 
   2   3   6        2.10       -6.15      9.66 o 
   3   3   6        9.28       26.88      9.49 o 
   4   3   6        1.57       -2.28     10.37 o 
   5   3   6      109.10       97.16     14.76 o 
   6   3   6       52.55       76.78     15.64 o 
   7   3   6       41.49       62.90     14.41 o 
   8   3   6       31.68       21.08     13.00 o 
   9   3   6       57.18       96.29     18.62 o 
  10   3   6        1.44       -5.27     14.58 o 
  11   3   6        0.41       11.42     13.18 o 
 -13   4   6      100.28       75.55     20.56 o 
 -12   4   6       51.05       61.14     15.29 o 
 -11   4   6      116.85       95.58     20.91 o 
 -10   4   6       78.19       67.65     16.69 o 
  -9   4   6      133.35      100.50     18.45 o 
  -8   4   6       22.60       11.77     11.25 o 
  -7   4   6       16.71       26.71     11.42 o 
  -6   4   6      163.53      188.18     18.27 o 
  -5   4   6      408.77      407.98     25.30 o 
  -4   4   6     1093.90      972.70     34.97 o 
  -3   4   6      742.19      702.82     31.10 o 
  -2   4   6       42.33       64.31     10.72 o 
  -1   4   6      102.16      128.97     14.06 o 
   0   4   6      257.78      258.28     19.15 o 
   1   4   6      118.01      138.28     15.46 o 
   2   4   6      213.73      209.79     19.50 o 
   3   4   6      366.57      337.88     23.19 o 
   4   4   6       39.01       33.91     11.42 o 
   5   4   6      143.87      147.77     17.92 o 
   6   4   6       36.57       13.35     12.83 o 
   7   4   6        9.59        8.61     13.00 o 
   8   4   6       64.93       69.05     18.27 o 
   9   4   6      150.01      160.77     23.37 o 
  10   4   6       32.55       48.32     18.80 o 
  11   4   6       19.19       -3.87     15.46 o 
 -13   5   6       73.55       90.31     20.38 o 
 -12   5   6        2.17       -1.76     14.41 o 
 -11   5   6       75.82       82.76     17.39 o 
 -10   5   6      114.70       84.51     21.61 o 
  -9   5   6      116.78      110.17     17.75 o 
  -8   5   6      339.74      335.42     27.06 o 
  -7   5   6        2.29       12.47     11.77 o 
  -6   5   6      173.77      167.97     19.68 o 
  -5   5   6       49.36       52.89     12.65 o 
  -4   5   6       10.19        6.50      9.14 o 
  -3   5   6       62.61       52.36     12.83 o 
  -2   5   6      301.08      335.95     22.67 o 
  -1   5   6       55.91       58.33     12.83 o 
   0   5   6       16.28       23.72     10.89 o 
   1   5   6       19.46       25.30      9.66 o 
   2   5   6      351.71      367.75     24.42 o 
   3   5   6       52.46       28.46     12.83 o 
   4   5   6       54.99       40.94     11.25 o 
   5   5   6       14.62       -3.87     11.95 o 
   6   5   6      164.96      178.69     20.21 o 
   7   5   6       93.73       90.66     17.22 o 
   8   5   6       75.06       56.58     18.80 o 
   9   5   6        9.86        1.76     17.22 o 
  10   5   6       10.34       14.58     15.64 o 
 -12   6   6       51.40       58.33     15.64 o 
 -11   6   6       47.77       42.34     17.22 o 
 -10   6   6        8.47        7.91     13.88 o 
  -9   6   6       39.08       53.06     14.93 o 
  -8   6   6       75.71       85.57     18.62 o 
  -7   6   6     1284.92     1274.91     46.03 o 
  -6   6   6      261.40      242.82     22.84 o 
  -5   6   6      418.36      398.67     25.48 o 
  -4   6   6       68.90       68.52     13.88 o 
  -3   6   6      374.47      352.64     23.02 o 
  -2   6   6      104.55      128.79     15.29 o 
  -1   6   6      104.72      173.07     16.52 o 
   0   6   6      946.07      798.22     33.56 o 
   1   6   6        0.36        3.34     10.19 o 
   2   6   6     1424.35     1345.01     45.51 o 
   3   6   6      103.64      156.38     17.57 o 
   4   6   6      160.41      143.37     18.27 o 
   5   6   6      304.51      212.60     22.67 o 
   6   6   6        6.76       15.46     11.77 o 
   7   6   6       35.64       40.59     11.95 o 
   8   6   6       41.76       51.66     17.39 o 
   9   6   6       41.87       48.49     19.33 o 
  10   6   6       15.50       48.49     15.99 o 
 -12   7   6       15.02       33.74     15.11 o 
 -11   7   6       40.81       78.36     15.64 o 
 -10   7   6       21.34        9.84     15.46 o 
  -9   7   6       10.74      -13.70     13.70 o 
  -8   7   6       44.76       58.51     13.53 o 
  -7   7   6      570.93      539.06     31.80 o 
  -6   7   6       23.56        7.73     13.00 o 
  -5   7   6       19.50       43.93     12.65 o 
  -4   7   6      151.75      156.38     18.27 o 
  -3   7   6     1184.45     1168.61     41.11 o 
  -2   7   6       93.94       88.91     14.93 o 
  -1   7   6      212.41      234.39     21.08 o 
   0   7   6        6.62       18.10      9.49 o 
   1   7   6      981.22     1038.41     38.48 o 
   2   7   6       12.35       14.23      9.66 o 
   3   7   6      264.48      260.92     23.37 o 
   4   7   6      934.98      906.81     40.06 o 
   5   7   6        2.48       21.96      9.31 o 
   6   7   6      122.76      114.91     19.50 o 
   7   7   6        5.07        3.16     11.60 o 
   8   7   6        0.01       -1.58     12.83 o 
   9   7   6       11.79       21.44     13.00 o 
  10   7   6        3.55      -15.46     15.46 o 
 -12   8   6       22.11       32.68     16.16 o 
 -11   8   6       22.51       16.16     14.93 o 
 -10   8   6        5.46        1.76     11.77 o 
  -9   8   6       47.20       -1.58     16.87 o 
  -8   8   6      434.42      381.98     30.05 o 
  -7   8   6      378.88      390.59     27.59 o 
  -6   8   6       79.06       48.14     16.69 o 
  -5   8   6      299.91      268.83     23.72 o 
  -4   8   6      185.83      207.68     20.38 o 
  -3   8   6       16.31       14.41     11.42 o 
  -2   8   6      487.62      507.78     28.46 o 
  -1   8   6      234.62      190.29     19.68 o 
   0   8   6      383.09      435.75     27.76 o 
   1   8   6        5.64        4.92     12.12 o 
   2   8   6       24.32       20.03     11.25 o 
   3   8   6      208.50      242.30     21.61 o 
   4   8   6      176.53      142.32     20.38 o 
   5   8   6      102.18       97.16     15.81 o 
   6   8   6       29.02       16.69     14.76 o 
   7   8   6      167.91      192.92     22.67 o 
   8   8   6        0.34       20.56     12.65 o 
   9   8   6       42.83       49.55     13.88 o 
 -11   9   6        4.10      -11.07     14.41 o 
 -10   9   6       28.38       45.33     11.60 o 
  -9   9   6       21.12       16.52     11.77 o 
  -8   9   6        0.09        0.00     10.72 o 
  -7   9   6       26.96        1.41     14.06 o 
  -6   9   6       88.06       64.48     15.99 o 
  -5   9   6      100.18      119.83     16.52 o 
  -4   9   6      223.60      214.89     21.08 o 
  -3   9   6       79.74       55.87     14.41 o 
  -2   9   6       95.08       99.10     15.46 o 
  -1   9   6        2.47        3.69      9.84 o 
   0   9   6        4.02        7.56     11.95 o 
   1   9   6      124.19      161.30     18.27 o 
   2   9   6      110.72       55.17     15.11 o 
   3   9   6      227.72      197.32     21.08 o 
   4   9   6      324.34      346.66     25.48 o 
   5   9   6        5.35       22.31     11.25 o 
   6   9   6        1.15      -14.58     14.58 o 
   7   9   6       18.88       18.45     12.83 o 
   8   9   6        1.65      -15.99     15.99 o 
   9   9   6       48.30       64.48     19.50 o 
 -11  10   6        6.19       13.53     17.75 o 
 -10  10   6       12.30       23.54     14.23 o 
  -9  10   6       57.27       71.86     19.68 o 
  -8  10   6       14.34      -15.46     15.46 o 
  -7  10   6      122.28      141.79     19.68 o 
  -6  10   6        0.03      -12.83     12.83 o 
  -5  10   6      246.67      236.85     22.49 o 
  -4  10   6       87.88       78.36     17.04 o 
  -3  10   6      293.08      279.90     23.90 o 
  -2  10   6       36.55       31.80     12.65 o 
  -1  10   6        1.04       15.81     10.19 o 
   0  10   6      142.70      117.19     18.27 o 
   1  10   6        3.17        9.49     10.54 o 
   2  10   6       76.73       85.92     13.70 o 
   3  10   6       77.90       84.69     16.34 o 
   4  10   6       68.28       53.77     16.34 o 
   5  10   6        0.11        9.31     12.12 o 
   6  10   6       71.19       77.49     18.80 o 
   7  10   6        4.65       22.67     15.46 o 
   8  10   6       98.20      109.11     23.90 o 
 -10  11   6       12.47        3.87     17.57 o 
  -9  11   6       75.08       78.72     17.22 o 
  -8  11   6        5.27       -1.76     11.60 o 
  -7  11   6        6.64       -1.58     10.37 o 
  -6  11   6       77.47       63.60     16.52 o 
  -5  11   6        0.32      -10.54     11.60 o 
  -4  11   6      320.69      282.36     25.83 o 
  -3  11   6       24.62       21.44     13.70 o 
  -2  11   6       55.64       50.78     13.35 o 
  -1  11   6      243.44      258.46     22.67 o 
   0  11   6       15.25       18.27     11.60 o 
   1  11   6       27.11       51.66     12.12 o 
   2  11   6      216.16      252.31     24.25 o 
   3  11   6      263.99      275.50     25.48 o 
   4  11   6        0.03        0.00     10.19 o 
   5  11   6       71.25       67.29     19.68 o 
   6  11   6       35.51      -15.46     16.69 o 
   7  11   6       12.15        0.00     14.06 o 
   8  11   6        8.16       -3.87     16.16 o 
  -9  12   6       18.40       26.18     13.18 o 
  -8  12   6       34.17       42.87     15.81 o 
  -7  12   6       30.87      -15.64     15.64 o 
  -6  12   6        9.49        4.92     11.77 o 
  -5  12   6       66.50       69.75     16.16 o 
  -4  12   6        8.04        9.31     11.95 o 
  -3  12   6       53.86       28.82     13.88 o 
  -2  12   6       21.64       25.48     12.65 o 
  -1  12   6       10.31       37.25     12.12 o 
   0  12   6      213.47      195.03     21.61 o 
   1  12   6        1.35        1.58     14.06 o 
   2  12   6        2.76       -4.74     11.77 o 
   3  12   6       21.31      -15.29     15.29 o 
   4  12   6        0.13       19.85     11.42 o 
   5  12   6        7.23        0.00     14.58 o 
   6  12   6       30.37       48.85     16.34 o 
   7  12   6      117.99      106.65     22.49 o 
  -8  13   6        0.38      -15.64     15.64 o 
  -7  13   6        0.09       19.85     11.60 o 
  -6  13   6       45.61       52.01     15.29 o 
  -5  13   6       60.98       40.24     15.99 o 
  -4  13   6        0.07       24.60     10.89 o 
  -3  13   6        4.72        4.74     12.83 o 
  -2  13   6        1.86       27.06     10.19 o 
  -1  13   6        1.61        0.00     13.53 o 
   0  13   6       39.63       11.07     16.16 o 
   1  13   6       50.20       41.99     14.41 o 
   2  13   6        4.70        9.84     15.11 o 
   3  13   6        6.61       -1.76     13.00 o 
   4  13   6        4.36        8.79     15.29 o 
   5  13   6       33.35       16.34     16.34 o 
   6  13   6       22.33       18.98     17.75 o 
  -7  14   6        1.57       11.42     13.88 o 
  -6  14   6        4.07        9.14     14.06 o 
  -5  14   6       71.44       67.65     17.57 o 
  -4  14   6       33.90       45.16     14.93 o 
  -3  14   6       43.38       39.36     14.93 o 
  -2  14   6       57.57       25.30     16.34 o 
  -1  14   6      117.23      116.32     20.91 o 
   0  14   6       78.27       54.29     17.75 o 
   1  14   6        0.06        5.10     13.70 o 
   2  14   6        5.07        1.76     14.23 o 
   3  14   6        0.19       23.37     12.47 o 
   4  14   6       14.52       33.38     13.53 o 
   5  14   6        3.37       17.22     13.70 o 
  -6  15   6       14.66        1.93     15.81 o 
  -5  15   6       51.53       60.27     14.06 o 
  -4  15   6        1.66       -1.76     14.93 o 
  -3  15   6       37.83       45.33     15.46 o 
  -2  15   6        0.13       19.85     11.60 o 
  -1  15   6       19.58       19.68     14.41 o 
   0  15   6       44.93       70.28     16.16 o 
   1  15   6        4.90        9.14     11.60 o 
   2  15   6       33.53       50.08     19.50 o 
   3  15   6       32.43       45.51     14.76 o 
  -3  16   6       11.00       50.08     14.41 o 
  -2  16   6       28.35       47.79     16.34 o 
  -1  16   6       11.81        3.87     17.75 o 
   0  16   6        1.78      -16.34     16.34 o 
   1  16   6        0.69        5.80     12.12 o 
 -12   1   7       23.74       38.48     15.11 o 
 -11   1   7       90.96       85.22     18.80 o 
 -10   1   7       37.40       46.03     14.41 o 
  -9   1   7       62.28       34.26     17.39 o 
  -8   1   7        3.15        7.03     11.77 o 
  -7   1   7        9.19       11.77     11.77 o 
  -6   1   7       85.54      111.22     16.52 o 
  -5   1   7      376.54      411.85     26.00 o 
  -4   1   7      606.10      647.12     30.40 o 
  -3   1   7       16.34       21.26     11.07 o 
  -2   1   7       13.88        3.34      8.26 o 
  -1   1   7        0.01        1.05      8.26 o 
   0   1   7       17.78        0.00     10.54 o 
   1   1   7       16.12       15.99     11.25 o 
   2   1   7       15.10       27.06      8.08 o 
   3   1   7      141.13      140.21     17.75 o 
   4   1   7      435.10      416.42     27.59 o 
   5   1   7      595.68      546.26     31.63 o 
   6   1   7       22.45       50.95     11.25 o 
   7   1   7       13.25       18.62     10.72 o 
   8   1   7       48.85       36.72     16.69 o 
   9   1   7        8.67        3.51     14.76 o 
  10   1   7        3.29       -1.93     15.46 o 
 -12   2   7       88.36       84.69     20.56 o 
 -11   2   7        3.77       22.31     14.06 o 
 -10   2   7       16.32        1.58     11.25 o 
  -9   2   7       25.36       10.54     13.88 o 
  -8   2   7      124.73      123.87     18.45 o 
  -7   2   7       14.76        1.41      9.84 o 
  -6   2   7      108.89      104.72     16.87 o 
  -5   2   7       32.21       38.65     11.60 o 
  -4   2   7       33.26       72.21     11.07 o 
  -3   2   7      170.85      130.55     15.81 o 
  -2   2   7       81.64       90.66     12.47 o 
  -1   2   7      313.53      368.63     23.72 o 
   0   2   7      252.39      291.14     21.79 o 
   1   2   7        7.09       18.45      7.38 o 
   2   2   7       78.94      111.92     15.11 o 
   3   2   7       54.34       46.03     13.35 o 
   4   2   7      289.94      276.73     24.77 o 
   5   2   7      229.03      216.82     22.67 o 
   6   2   7       35.37       35.14     13.88 o 
   7   2   7       83.71       51.66     18.62 o 
   8   2   7        0.85       21.79     14.41 o 
   9   2   7        1.11       -1.76     12.30 o 
  10   2   7        6.32       -7.73     11.95 o 
 -12   3   7       26.80       18.62     14.23 o 
 -11   3   7       31.32       39.88     14.06 o 
 -10   3   7        0.06       11.25     11.25 o 
  -9   3   7       58.07       66.77     17.57 o 
  -8   3   7       22.22        8.61     13.53 o 
  -7   3   7       33.57       17.57     12.83 o 
  -6   3   7      293.97      307.31     24.42 o 
  -5   3   7        0.02        4.92     10.72 o 
  -4   3   7        8.38        9.49      9.31 o 
  -3   3   7       17.16       30.05     10.37 o 
  -2   3   7      188.43      135.64     17.57 o 
  -1   3   7      137.97      185.37     18.10 o 
   0   3   7       21.29       25.30     11.77 o 
   1   3   7        5.72       -8.26     11.42 o 
   2   3   7      301.92      253.19     21.44 o 
   3   3   7       60.96       45.51     12.83 o 
   4   3   7       38.65       30.40     12.12 o 
   5   3   7       26.35       27.94     13.35 o 
   6   3   7       37.95       52.01     14.41 o 
   7   3   7       56.86       72.92     18.10 o 
   8   3   7        0.67      -15.99     15.99 o 
   9   3   7        2.10        0.00     14.06 o 
 -12   4   7       22.54       35.84     16.16 o 
 -11   4   7        2.29       31.63     10.54 o 
 -10   4   7       14.51       23.02     14.23 o 
  -9   4   7      365.20      330.50     28.82 o 
  -8   4   7        1.12       10.19     12.47 o 
  -7   4   7      128.68      156.73     17.75 o 
  -6   4   7      357.04      387.25     27.76 o 
  -5   4   7      110.33       83.99     17.39 o 
  -4   4   7       14.28       14.58     11.07 o 
  -3   4   7        1.49        1.23      9.31 o 
  -2   4   7      130.35      127.21     16.52 o 
  -1   4   7       17.64       58.33     10.02 o 
   0   4   7      314.73      255.47     21.08 o 
   1   4   7      109.38      104.54     14.58 o 
   2   4   7       18.69       36.02     12.83 o 
   3   4   7       32.52       77.31     13.35 o 
   4   4   7        0.75       -9.49     10.89 o 
   5   4   7        8.29       20.03     10.72 o 
   6   4   7        1.80      -14.23     14.23 o 
   7   4   7       29.75       27.41     12.47 o 
   8   4   7       67.02       27.59     14.41 o 
   9   4   7        4.05       -5.62     15.29 o 
 -12   5   7       23.46        5.80     16.52 o 
 -11   5   7       22.89       21.61     15.29 o 
 -10   5   7        0.02       -8.43     12.47 o 
  -9   5   7      332.60      296.59     26.88 o 
  -8   5   7      125.49      133.89     21.26 o 
  -7   5   7        8.80        8.43     14.23 o 
  -6   5   7       96.00       92.60     17.22 o 
  -5   5   7      113.08      101.91     17.39 o 
  -4   5   7      338.38      384.26     25.13 o 
  -3   5   7      183.04      170.78     19.50 o 
  -2   5   7      364.91      387.60     24.95 o 
  -1   5   7       73.44       63.78     14.06 o 
   0   5   7       24.04       26.71     10.54 o 
   1   5   7        9.70        2.46     11.95 o 
   2   5   7        0.01        0.00     12.47 o 
   3   5   7       44.25       22.49     15.46 o 
   4   5   7      229.01      208.03     21.96 o 
   5   5   7       34.19       21.96     13.70 o 
   6   5   7       30.86       35.67     13.53 o 
   7   5   7       55.84       44.45     15.81 o 
   8   5   7       37.03       28.11     18.10 o 
   9   5   7        0.29        9.31     14.41 o 
 -11   6   7      234.30      164.99     26.53 o 
 -10   6   7       51.90       55.00     18.10 o 
  -9   6   7      324.16      320.66     28.64 o 
  -8   6   7       10.16       23.02     12.12 o 
  -7   6   7      252.24      224.90     23.02 o 
  -6   6   7      127.54      114.91     18.80 o 
  -5   6   7       57.37       65.19     14.58 o 
  -4   6   7        4.34        5.10      9.84 o 
  -3   6   7        1.54       -5.10     12.12 o 
  -2   6   7      155.50      159.71     16.87 o 
  -1   6   7        0.27      -10.72     10.72 o 
   0   6   7        0.68       12.65     12.65 o 
   1   6   7      719.21      715.82     34.09 o 
   2   6   7     1028.06      996.07     41.47 o 
   3   6   7        0.87       -6.85     12.12 o 
   4   6   7      120.90      109.99     16.69 o 
   5   6   7        0.17      -13.70     13.70 o 
   6   6   7        2.95       -6.33     11.25 o 
   7   6   7        4.95       -8.43     13.88 o 
   8   6   7        0.20       30.57     13.00 o 
   9   6   7       14.47       11.60     15.64 o 
 -11   7   7        9.56       -3.69     13.53 o 
 -10   7   7        0.34      -16.16     16.16 o 
  -9   7   7       40.26       23.37     15.46 o 
  -8   7   7        0.28       15.81     12.65 o 
  -7   7   7      186.09      178.52     21.96 o 
  -6   7   7       46.48       43.05     16.52 o 
  -5   7   7       25.91       37.25     13.70 o 
  -4   7   7        5.90        6.68     11.77 o 
  -3   7   7       96.09      124.75     19.33 o 
  -2   7   7      365.05      370.03     26.18 o 
  -1   7   7      355.33      369.51     25.13 o 
   0   7   7      165.16      199.95     21.61 o 
   1   7   7        0.09       11.95     11.07 o 
   2   7   7      193.05      184.66     22.14 o 
   3   7   7        1.46      -13.53     13.53 o 
   4   7   7        1.85       -7.38     15.46 o 
   5   7   7       10.50        3.16     12.83 o 
   6   7   7        4.62      -11.42     14.41 o 
   7   7   7       88.98       74.67     17.57 o 
   8   7   7        1.28       20.38     10.89 o 
 -11   8   7        0.19        0.00     14.23 o 
 -10   8   7        5.10       16.34     11.42 o 
  -9   8   7       27.99       22.31     17.57 o 
  -8   8   7       52.18       63.78     16.69 o 
  -7   8   7       78.20       90.31     17.39 o 
  -6   8   7      174.06      210.49     23.02 o 
  -5   8   7      133.80      136.70     18.27 o 
  -4   8   7       83.86       91.01     17.39 o 
  -3   8   7       36.28        6.85     14.58 o 
  -2   8   7      764.66      765.19     36.90 o 
  -1   8   7       15.50        5.45     12.65 o 
   0   8   7       38.79       39.53     12.47 o 
   1   8   7      397.68      433.29     29.69 o 
   2   8   7      183.10      189.58     21.26 o 
   3   8   7        5.60        7.38     14.76 o 
   4   8   7        0.43        7.73      9.14 o 
   5   8   7       14.59       35.32     12.83 o 
   6   8   7       10.02       40.59     15.46 o 
   7   8   7        2.65      -14.58     14.58 o 
   8   8   7        2.87       24.77     11.60 o 
 -10   9   7        9.61       13.18     15.46 o 
  -9   9   7       21.09       -5.45     17.22 o 
  -8   9   7       15.19       11.95     11.95 o 
  -7   9   7       20.94       32.51     12.12 o 
  -6   9   7      226.28      225.78     21.26 o 
  -5   9   7        1.76      -14.76     14.76 o 
  -4   9   7      697.22      625.15     36.02 o 
  -3   9   7       68.36      101.91     17.22 o 
  -2   9   7      172.76      169.20     21.08 o 
  -1   9   7        7.91       -7.03     12.65 o 
   0   9   7       29.50       14.23     14.23 o 
   1   9   7      108.63      110.52     19.33 o 
   2   9   7        3.42       -4.39     12.83 o 
   3   9   7       54.05       83.11     14.06 o 
   4   9   7        7.26       15.99     13.35 o 
   5   9   7       77.33       71.86     17.39 o 
   6   9   7      177.59      140.56     24.42 o 
   7   9   7       16.04      -11.07     14.41 o 
  -9  10   7        4.13        0.00     12.12 o 
  -8  10   7       33.55       28.29     16.52 o 
  -7  10   7        0.09        3.34     11.25 o 
  -6  10   7        0.03       -6.50     11.60 o 
  -5  10   7        9.49       14.23     13.18 o 
  -4  10   7        3.20       -1.58     12.47 o 
  -3  10   7      376.55      345.43     28.99 o 
  -2  10   7       16.13       34.44     12.12 o 
  -1  10   7      114.19      114.91     19.33 o 
   0  10   7      262.49      204.34     21.61 o 
   1  10   7       11.71       -6.15     13.18 o 
   2  10   7        3.67       15.64     13.00 o 
   3  10   7        2.10       -1.58     14.06 o 
   4  10   7        2.31       10.02     10.02 o 
   5  10   7       59.92       69.75     17.92 o 
   6  10   7        1.70        3.69     15.64 o 
   7  10   7       44.02       65.36     19.85 o 
  -9  11   7       25.10        1.93     16.52 o 
  -8  11   7        0.44      -11.77     11.77 o 
  -7  11   7       31.65       44.28     15.64 o 
  -6  11   7       42.43       76.78     17.57 o 
  -5  11   7       65.99       57.98     14.58 o 
  -4  11   7        5.70       16.16     12.30 o 
  -3  11   7      109.95      123.87     20.91 o 
  -2  11   7      117.50      171.49     20.73 o 
  -1  11   7        0.05        6.33     11.25 o 
   0  11   7       81.85       69.58     17.04 o 
   1  11   7        4.14       -9.66     14.76 o 
   2  11   7       13.04       26.18     11.07 o 
   3  11   7        8.36       18.62     14.23 o 
   4  11   7       48.15       52.36     16.52 o 
   5  11   7        2.05       21.79     15.46 o 
   6  11   7       36.10        1.93     17.57 o 
  -8  12   7        2.37        5.80     17.39 o 
  -7  12   7       35.18       46.39     18.80 o 
  -6  12   7      136.84      157.61     20.38 o 
  -5  12   7       18.12       24.42     12.30 o 
  -4  12   7        2.65      -13.88     13.88 o 
  -3  12   7       41.00       45.16     13.88 o 
  -2  12   7        0.82       -4.92     12.47 o 
  -1  12   7        4.82        1.58     13.53 o 
   0  12   7       86.63       66.77     19.50 o 
   1  12   7      160.55      141.97     25.48 o 
   2  12   7       41.89       34.44     19.15 o 
   3  12   7        0.50        1.76     12.47 o 
   4  12   7      167.92      188.71     25.48 o 
   5  12   7       87.43       87.68     20.73 o 
  -7  13   7       21.15       15.64     13.70 o 
  -6  13   7       18.19       20.73     13.70 o 
  -5  13   7        1.09       -5.45     13.00 o 
  -4  13   7        0.00       -5.45     15.46 o 
  -3  13   7        4.98       17.57     15.99 o 
  -2  13   7       20.97       26.36     13.18 o 
  -1  13   7       16.02       17.57     15.29 o 
   0  13   7        8.74       28.11     12.65 o 
   1  13   7        6.92       -7.20     15.99 o 
   2  13   7       15.75       10.89     14.06 o 
   3  13   7       28.95        7.56     16.87 o 
   4  13   7       33.95       46.21     18.27 o 
  -5  14   7       19.10       23.19     17.04 o 
  -4  14   7        0.81      -14.23     14.23 o 
  -3  14   7        0.61       -3.69     10.89 o 
  -2  14   7       12.81      -18.10     18.10 o 
  -1  14   7        1.06       -3.69     14.76 o 
   0  14   7       31.74       13.00     12.12 o 
   1  14   7        8.38       22.67     15.29 o 
   2  14   7      109.67       82.41     23.54 o 
 -11   0   8      344.72      331.73     31.45 o 
 -10   0   8       73.09       73.62     17.22 o 
  -9   0   8       99.85       59.56     17.57 o 
  -8   0   8      536.36      557.86     35.49 o 
  -7   0   8      641.73      658.01     36.55 o 
  -6   0   8      116.97      138.63     21.61 o 
  -5   0   8        3.32      -12.83     12.83 o 
  -4   0   8      363.12      333.66     24.95 o 
  -3   0   8      283.94      253.72     23.72 o 
  -2   0   8      123.25      119.83     16.34 o 
  -1   0   8       56.25       74.15     15.81 o 
   0   0   8       62.72       55.35     13.35 o 
   1   0   8       54.90       28.11     13.35 o 
   2   0   8      338.49      316.27     26.00 o 
   3   0   8      100.48       80.30     17.57 o 
   4   0   8       59.52       41.82     16.69 o 
   5   0   8        6.15        6.33     13.18 o 
   6   0   8      102.63       89.61     19.85 o 
   7   0   8       20.89        0.00     16.16 o 
   8   0   8       59.96       72.92     20.21 o 
 -11   1   8       25.21       16.87     16.87 o 
 -10   1   8       26.40       28.11     15.99 o 
  -9   1   8        2.26        0.00     13.53 o 
  -8   1   8      149.38      164.99     23.19 o 
  -7   1   8       55.91       92.77     17.39 o 
  -6   1   8       73.01       67.29     18.45 o 
  -5   1   8      135.32      179.75     20.21 o 
  -4   1   8       60.15       57.81     13.18 o 
  -3   1   8       16.80       38.30     11.95 o 
  -2   1   8      204.08      203.82     19.50 o 
  -1   1   8       11.23       32.68     10.19 o 
   0   1   8        3.44        0.00     13.00 o 
   1   1   8      189.23      230.17     22.67 o 
   2   1   8       34.40       38.83     15.46 o 
   3   1   8       16.06       41.64     14.93 o 
   4   1   8       29.71        8.96     13.70 o 
   5   1   8       24.38       29.87     12.83 o 
   6   1   8       29.18       18.27     15.11 o 
   7   1   8       64.12       70.63     19.15 o 
   8   1   8        0.60        5.62     13.35 o 
 -11   2   8        7.07       13.18     13.88 o 
 -10   2   8       46.77       44.28     18.45 o 
  -9   2   8        0.11       -6.68     13.18 o 
  -8   2   8       84.73      105.95     17.75 o 
  -7   2   8       33.69       58.86     11.95 o 
  -6   2   8        4.13       -2.81     12.65 o 
  -5   2   8       17.16       -1.41     14.76 o 
  -4   2   8       54.30       51.48     14.93 o 
  -3   2   8      180.90      200.83     21.08 o 
  -2   2   8       33.60       10.54     15.29 o 
  -1   2   8      237.27      208.21     19.15 o 
   0   2   8      100.41       90.49     17.39 o 
   1   2   8       32.71       33.91     11.07 o 
   2   2   8      285.83      289.21     26.36 o 
   3   2   8        4.18       27.59     12.30 o 
   4   2   8      193.51      172.37     20.38 o 
   5   2   8       59.31       60.27     16.69 o 
   6   2   8        7.36       13.35     15.46 o 
   7   2   8       21.82       35.49     15.81 o 
   8   2   8        2.06        7.56     14.41 o 
 -11   3   8      103.75      123.34     20.73 o 
 -10   3   8       72.61       64.31     19.15 o 
  -9   3   8      116.52      168.85     20.56 o 
  -8   3   8        2.47        9.66     11.77 o 
  -7   3   8       77.07       67.12     15.99 o 
  -6   3   8      186.45      178.52     22.84 o 
  -5   3   8       23.44       32.51     13.70 o 
  -4   3   8       49.78       42.70     12.65 o 
  -3   3   8       64.85       64.83     12.30 o 
  -2   3   8      271.79      287.45     23.37 o 
  -1   3   8       11.57       25.48     11.42 o 
   0   3   8       48.84       51.31     13.00 o 
   1   3   8      330.10      330.50     27.41 o 
   2   3   8      101.01      130.37     18.45 o 
   3   3   8       80.43      101.21     14.58 o 
   4   3   8       17.58        4.57     14.76 o 
   5   3   8      116.60       77.13     17.22 o 
   6   3   8       34.39       16.87     15.29 o 
   7   3   8        1.42       12.65     14.76 o 
   8   3   8        0.29        3.87     13.53 o 
 -11   4   8       71.37       44.28     19.85 o 
 -10   4   8        6.88       12.65     14.23 o 
  -9   4   8        6.34       15.46     13.70 o 
  -8   4   8       35.84       35.84     14.76 o 
  -7   4   8       68.53       73.09     16.87 o 
  -6   4   8       43.61       55.17     16.34 o 
  -5   4   8      826.59      917.53     40.94 o 
  -4   4   8       26.93       28.11     14.23 o 
  -3   4   8       27.25       19.33     15.29 o 
  -2   4   8       11.20        1.41     10.72 o 
  -1   4   8        0.54      -13.18     13.18 o 
   0   4   8        0.09       -1.41     12.65 o 
   1   4   8       14.62       -2.81     11.77 o 
   2   4   8        3.06        4.39     11.42 o 
   3   4   8       57.25       47.79     16.16 o 
   4   4   8       69.54       57.63     17.57 o 
   5   4   8        0.83        4.92      9.31 o 
   6   4   8        2.01       -6.85     14.76 o 
   7   4   8        1.31       40.06     12.30 o 
   8   4   8        0.71      -17.39     17.39 o 
 -10   5   8       84.18       92.24     22.31 o 
  -9   5   8        0.12       -5.27     14.58 o 
  -8   5   8      142.46      114.73     20.56 o 
  -7   5   8       16.02        9.49     15.11 o 
  -6   5   8      200.19      221.04     21.79 o 
  -5   5   8       98.11      109.11     18.27 o 
  -4   5   8      134.18      103.49     18.27 o 
  -3   5   8       31.11       36.72     15.11 o 
  -2   5   8       12.24       -2.81     11.77 o 
  -1   5   8      289.99      277.09     24.42 o 
   0   5   8       89.05      114.38     19.15 o 
   1   5   8        0.02       -7.20     11.77 o 
   2   5   8      133.79      109.29     17.92 o 
   3   5   8       30.91       21.44     15.64 o 
   4   5   8       19.58       17.57     14.06 o 
   5   5   8        0.24      -13.88     13.88 o 
   6   5   8        6.19       -1.76     13.53 o 
   7   5   8        3.17        0.00     15.11 o 
 -10   6   8        0.79       -1.93     15.99 o 
  -9   6   8       23.06       55.52     15.99 o 
  -8   6   8        0.52       -3.34     15.99 o 
  -7   6   8       41.18       39.01     13.18 o 
  -6   6   8        6.51       14.06     13.00 o 
  -5   6   8      346.28      312.40     28.46 o 
  -4   6   8        7.95        8.96     13.00 o 
  -3   6   8        9.31       40.76     12.65 o 
  -2   6   8      173.70      206.10     20.21 o 
  -1   6   8        4.12        7.20     14.06 o 
   0   6   8       32.90       43.57     14.23 o 
   1   6   8      112.48       94.70     17.92 o 
   2   6   8       51.09       68.35     16.87 o 
   3   6   8        4.61       20.38     13.35 o 
   4   6   8       89.96       83.28     18.62 o 
   5   6   8       48.28       56.40     15.99 o 
   6   6   8       12.73        8.96     13.00 o 
   7   6   8        0.02       -5.62     15.11 o 
 -10   7   8       80.52       85.04     17.92 o 
  -9   7   8       63.29       77.13     17.92 o 
  -8   7   8       14.08       14.06     13.18 o 
  -7   7   8      428.07      374.07     30.57 o 
  -6   7   8      111.84      111.40     21.79 o 
  -5   7   8      361.70      389.71     29.52 o 
  -4   7   8      550.83      533.26     33.38 o 
  -3   7   8       89.73       75.20     15.29 o 
  -2   7   8       10.58       13.35     11.25 o 
  -1   7   8      297.95      287.80     24.77 o 
   0   7   8        3.49        5.97     12.12 o 
   1   7   8       41.21       21.44     14.23 o 
   2   7   8       91.54       72.21     16.52 o 
   3   7   8        3.32      -13.35     13.35 o 
   4   7   8       16.38       33.56     11.95 o 
   5   7   8        4.93       15.81     11.77 o 
   6   7   8        6.48        1.76     15.11 o 
   7   7   8        5.74       17.39     14.58 o 
  -9   8   8        8.61        9.49     11.25 o 
  -8   8   8        7.65       18.10     13.00 o 
  -7   8   8       33.64        8.61     17.39 o 
  -6   8   8       13.35      -15.99     15.99 o 
  -5   8   8        5.19        9.66     15.81 o 
  -4   8   8       61.25       47.44     15.99 o 
  -3   8   8      136.84      143.55     20.73 o 
  -2   8   8      104.41       91.37     18.45 o 
  -1   8   8      202.45      168.68     21.79 o 
   0   8   8       26.64       45.33     12.65 o 
   1   8   8        1.39      -14.58     14.58 o 
   2   8   8        0.21      -12.30     12.30 o 
   3   8   8        1.82       10.02     11.60 o 
   4   8   8       44.17       43.40     15.99 o 
   5   8   8       13.09       21.79     14.06 o 
   6   8   8        1.80       -7.56     14.93 o 
  -8   9   8       25.14       28.11     14.76 o 
  -7   9   8       20.31       25.13     15.99 o 
  -6   9   8      146.89       83.28     22.14 o 
  -5   9   8      121.52      124.75     22.31 o 
  -4   9   8        5.84       34.61     11.77 o 
  -3   9   8       13.86       13.00     15.64 o 
  -2   9   8        8.53       -8.08     11.25 o 
  -1   9   8       89.90       70.98     18.27 o 
   0   9   8        4.07       21.08     12.65 o 
   1   9   8        0.14        9.84     12.12 o 
   2   9   8       25.48       11.77     16.16 o 
   3   9   8        3.84      -15.46     15.46 o 
   4   9   8        0.02        0.00     12.47 o 
   5   9   8        1.07        7.56     14.23 o 
  -8  10   8        0.00       23.19     13.35 o 
  -7  10   8       10.31        7.56     14.23 o 
  -6  10   8       73.24       72.21     18.10 o 
  -5  10   8        8.67        3.51     13.18 o 
  -4  10   8       31.69       12.12     15.81 o 
  -3  10   8       35.66       13.53     19.68 o 
  -2  10   8        2.51       -1.76     13.53 o 
  -1  10   8        0.30       26.88     10.72 o 
   0  10   8        0.67        5.10     12.83 o 
   1  10   8       22.09        8.61     15.11 o 
   2  10   8        0.01        7.03     14.06 o 
   3  10   8        0.23       23.54     14.76 o 
   4  10   8       14.08       11.25     17.75 o 
   5  10   8        2.06        7.73     14.76 o 
  -7  11   8        0.34       19.50     13.18 o 
  -6  11   8       14.21        0.00     15.29 o 
  -5  11   8        1.05        7.38     12.47 o 
  -4  11   8       60.72       48.49     21.26 o 
  -3  11   8       70.73       56.75     18.62 o 
  -2  11   8       19.90       14.06     14.58 o 
  -1  11   8       45.34       26.36     16.52 o 
   0  11   8        1.00      -16.34     16.34 o 
   1  11   8       71.65       79.07     19.33 o 
   2  11   8       75.16      102.79     20.73 o 
   3  11   8       37.27       22.67     17.92 o 
   4  11   8       26.74       25.30     16.69 o 
  -5  12   8       46.82        7.73     17.92 o 
  -4  12   8       52.63       48.85     13.35 o 
  -3  12   8        9.02       -3.69     13.35 o 
  -2  12   8        4.27       20.38     13.35 o 
  -1  12   8       37.33       29.52     15.99 o 
   0  12   8        4.54      -11.07     13.70 o 
   1  12   8       22.74       15.11     15.46 o 
   2  12   8        1.85      -17.57     17.57 o 
  -3  13   8        7.00        9.66     14.23 o 
  -2  13   8       13.62       21.26     12.47 o 
  -1  13   8       12.94        9.66     16.34 o 
   0  13   8        4.22        0.00     15.11 o 
 -10   1   9        2.70       -9.66     17.39 o 
  -9   1   9      108.31       90.84     22.31 o 
  -8   1   9       19.70       -8.79     17.39 o 
  -7   1   9       49.43       67.82     17.04 o 
  -6   1   9        0.22        4.92     15.29 o 
  -5   1   9      150.33      195.73     22.49 o 
  -4   1   9       47.71       71.51     15.99 o 
  -3   1   9      215.76      151.81     22.14 o 
  -2   1   9       14.45       10.72     13.00 o 
  -1   1   9       38.13       22.84     13.70 o 
   0   1   9       73.16       72.57     20.21 o 
   1   1   9        9.95       -3.16     12.65 o 
   2   1   9        1.77       27.41     11.07 o 
   3   1   9        7.51        8.26     14.58 o 
   4   1   9        1.45       17.22     12.47 o 
   5   1   9      107.54       77.66     19.85 o 
   6   1   9       12.87       39.71     15.64 o 
  -9   2   9      115.04      102.44     20.56 o 
  -8   2   9       36.04       48.14     14.06 o 
  -7   2   9       17.14       15.46     13.53 o 
  -6   2   9        0.91       -8.26     14.58 o 
  -5   2   9       60.88       88.20     16.34 o 
  -4   2   9       58.08       69.05     18.10 o 
  -3   2   9       32.38       46.39     12.65 o 
  -2   2   9        6.34       10.72     15.11 o 
  -1   2   9       46.51       27.76     13.00 o 
   0   2   9      184.13      169.38     21.96 o 
   1   2   9       25.44       26.88     13.88 o 
   2   2   9       23.18       38.83     16.87 o 
   3   2   9       30.46      -11.77     15.81 o 
   4   2   9        1.11        3.51     13.70 o 
   5   2   9        0.63        1.76     13.53 o 
   6   2   9       14.41        7.56     15.29 o 
  -9   3   9        5.96       22.67     14.58 o 
  -8   3   9        2.00        8.96     13.18 o 
  -7   3   9       21.06       22.49     14.76 o 
  -6   3   9        4.15        0.00     14.23 o 
  -5   3   9       83.71       61.67     17.39 o 
  -4   3   9       35.36       46.03     14.93 o 
  -3   3   9      127.81      140.74     21.96 o 
  -2   3   9        1.55       18.62     10.72 o 
  -1   3   9        6.18      -11.60     11.60 o 
   0   3   9        9.97       26.71     12.65 o 
   1   3   9       13.95       28.82     14.76 o 
   2   3   9       52.71       75.55     18.27 o 
   3   3   9       22.78       50.78     13.70 o 
   4   3   9       34.25       42.17     13.00 o 
   5   3   9       10.66       -7.38     16.34 o 
   6   3   9       21.56       11.60     16.34 o 
  -9   4   9      143.02      143.02     22.14 o 
  -8   4   9       63.61       63.78     17.22 o 
  -7   4   9        6.56       15.81     13.18 o 
  -6   4   9       18.70       35.67     14.06 o 
  -5   4   9        0.03       16.52     10.37 o 
  -4   4   9        3.26       12.83     13.35 o 
  -3   4   9       52.45       60.44     15.81 o 
  -2   4   9        4.97       17.39     12.83 o 
  -1   4   9       15.69        1.58     13.00 o 
   0   4   9      116.63      108.76     17.22 o 
   1   4   9        0.00       -6.50     13.35 o 
   2   4   9        0.11       23.37     11.77 o 
   3   4   9       13.02       24.07     14.76 o 
   4   4   9       27.09       67.82     15.29 o 
   5   4   9        1.96      -13.00     14.23 o 
   6   4   9        2.23       -3.87     15.64 o 
  -9   5   9        8.64       15.46     14.58 o 
  -8   5   9      239.32      219.28     27.59 o 
  -7   5   9      114.16      112.63     23.37 o 
  -6   5   9       56.40       95.06     18.10 o 
  -5   5   9        3.45        5.10     14.06 o 
  -4   5   9        0.27       11.60     11.60 o 
  -3   5   9        7.10       -3.34     15.29 o 
  -2   5   9        3.83       11.25     11.25 o 
  -1   5   9        3.87        4.92     10.89 o 
   0   5   9        3.67        3.34     14.06 o 
   1   5   9       52.76       29.87     18.62 o 
   2   5   9        3.75        0.00     15.11 o 
   3   5   9       62.89       75.38     17.22 o 
   4   5   9       10.26       -1.76     18.27 o 
   5   5   9        0.13        5.62     14.23 o 
  -8   6   9        0.29      -15.11     15.11 o 
  -7   6   9        0.01       16.52     17.04 o 
  -6   6   9        2.80        3.51     13.88 o 
  -5   6   9        7.41       10.37     14.58 o 
  -4   6   9       28.39       30.40     18.10 o 
  -3   6   9        0.07        6.68     14.58 o 
  -2   6   9        2.61        6.68     12.65 o 
  -1   6   9       32.00       19.85     14.58 o 
   0   6   9        5.75       -3.34     14.58 o 
   1   6   9        5.64       27.23     13.00 o 
   2   6   9      147.37      146.36     22.14 o 
   3   6   9       42.18       28.64     18.98 o 
   4   6   9        7.31       -1.93     14.93 o 
   5   6   9       12.36       11.60     15.64 o 
  -8   7   9        2.67       -3.87     12.30 o 
  -7   7   9        0.16        0.00     14.58 o 
  -6   7   9       76.82       69.05     17.92 o 
  -5   7   9        0.47       10.72     14.41 o 
  -4   7   9        4.36        8.61     15.29 o 
  -3   7   9       12.96       -3.51     13.00 o 
  -2   7   9        0.49      -11.95     14.41 o 
  -1   7   9        8.49       -3.34     14.23 o 
   0   7   9       11.05        8.61     14.58 o 
   1   7   9       14.21       24.42     16.16 o 
   2   7   9        7.01       25.13     13.35 o 
   3   7   9        1.67      -12.83     16.16 o 
   4   7   9        3.03       -7.56     15.64 o 
  -7   8   9        4.91        1.93     17.22 o 
  -6   8   9        2.09       -9.31     17.22 o 
  -5   8   9        1.72        5.45     12.30 o 
  -4   8   9       46.66       10.72     18.10 o 
  -3   8   9       22.14       33.56     16.34 o 
  -2   8   9       92.43       96.81     21.61 o 
  -1   8   9        6.47       -3.51     14.06 o 
   0   8   9        3.72      -13.35     13.35 o 
   1   8   9        7.30       -5.45     16.34 o 
   2   8   9        3.31        1.76     15.81 o 
   3   8   9        3.46      -16.52     16.52 o 
  -6   9   9       76.56       77.31     17.57 o 
  -5   9   9       11.30       28.29     18.80 o 
  -4   9   9        3.89       -1.93     12.65 o 
  -3   9   9       83.34       67.82     19.15 o 
  -2   9   9        4.11       29.17     12.30 o 
  -1   9   9       27.55       54.82     13.35 o 
   0   9   9       60.71       57.10     15.11 o 
   1   9   9        3.19        9.31     12.83 o 
   2   9   9       20.30       49.55     15.64 o 
  -4  10   9        6.12       21.26     12.30 o 
  -3  10   9       25.86        9.49     15.29 o 
  -2  10   9       29.96       49.20     16.34 o 
  -1  10   9       75.05       92.95     19.33 o 
   0  10   9       19.67       40.06     14.41 o 
   1  10   9        0.34       -5.80     14.58 o 
  -7   0  10       39.87       53.77     15.99 o 
  -6   0  10       33.23       22.31     19.33 o 
  -5   0  10        1.93      -17.39     17.39 o 
  -4   0  10       14.85        0.00     16.87 o 
  -3   0  10        0.54      -14.06     14.76 o 
  -2   0  10       48.23       56.23     15.64 o 
  -1   0  10       97.55       74.15     18.80 o 
   0   0  10        1.22       -1.76     16.87 o 
   1   0  10        0.41       -7.20     14.23 o 
   2   0  10       23.91       27.76     17.22 o 
   3   0  10       21.21       20.91     19.15 o 
  -7   1  10       77.25       76.78     19.85 o 
  -6   1  10       63.22       26.18     23.37 o 
  -5   1  10       52.27      112.98     19.68 o 
  -4   1  10       31.91       32.15     19.15 o 
  -3   1  10        0.89       -1.76     17.75 o 
  -2   1  10        7.62       22.84     12.30 o 
  -1   1  10       30.58       44.28     16.34 o 
   0   1  10        1.92       24.95     16.52 o 
   1   1  10       76.34       87.15     17.75 o 
   2   1  10        0.23        0.00     13.70 o 
   3   1  10        8.62       28.64     14.41 o 
  -7   2  10       67.56       23.19     21.26 o 
  -6   2  10        0.04      -14.93     17.04 o 
  -5   2  10        2.24       42.17      9.84 o 
  -4   2  10       22.71       28.82     14.41 o 
  -3   2  10       24.41       10.72     15.64 o 
  -2   2  10       76.12       63.78     19.85 o 
  -1   2  10        1.37      -16.34     16.34 o 
   0   2  10        8.74        7.20     13.70 o 
   1   2  10       34.21       18.27     18.27 o 
   2   2  10        9.74       20.56     15.11 o 
   3   2  10        6.31        7.73     15.99 o 
  -6   3  10       12.36       11.42     13.88 o 
  -5   3  10       13.20        3.69     16.52 o 
  -4   3  10        9.10        5.45     16.34 o 
  -3   3  10        5.80       32.33     15.29 o 
  -2   3  10       46.10       57.28     17.75 o 
  -1   3  10       37.52       10.72     18.10 o 
   0   3  10       22.38        3.69     13.53 o 
   1   3  10       17.10       25.83     16.52 o 
   2   3  10        1.79       35.84     12.30 o 
   3   3  10        3.99        3.87     14.58 o 
  -6   4  10       14.11       24.95     12.65 o 
  -5   4  10      138.72      118.25     24.07 o 
  -4   4  10        3.85       40.59     13.35 o 
  -3   4  10       13.25       -1.76     19.33 o 
  -2   4  10        2.16      -12.65     13.18 o 
  -1   4  10       16.64       14.58     15.64 o 
   0   4  10        0.73      -13.35     13.35 o 
   1   4  10       41.77       50.43     19.15 o 
   2   4  10        4.84       11.42     15.46 o 
  -5   5  10       32.73       30.57     17.92 o 
  -4   5  10        0.81        1.93     14.76 o 
  -3   5  10        5.14       22.31     12.83 o 
  -2   5  10        2.82       -9.31     15.11 o 
  -1   5  10        0.15       -7.38     15.29 o 
   0   5  10       22.53       20.56     17.04 o 
   1   5  10       21.19       26.71     16.34 o 
   2   5  10        7.37       15.64     15.29 o 
  -4   6  10       25.22       17.22     15.99 o 
  -3   6  10        4.72      -17.04     17.04 o 
  -2   6  10        1.81       -3.87     15.11 o 
  -1   6  10        2.84        0.00     14.76 o 
   0   6  10       11.90       17.22     18.45 o 
   1   6  10        1.22       19.50     14.76 o 
  -3   7  10       50.62       54.47     23.19 o 
  -2   7  10       43.73       79.59     19.50 o 
  -1   7  10       56.81       33.03     20.03 o 
                                                 
